# Supplementary material for: Single-cell transcriptomic analysis highlights origin and pathological process of human endometrioid endometrial carcinoma
Source: Nat Commun. 2022 Oct 22;13:6300. doi: 10.1038/s41467-022-33982-7 (PMC9588071; doi:10.1038/s41467-022-33982-7)
Supplement: Supplementary file 4 — Source Data [file 41467_2022_33982_MOESM4_ESM.xlsx]

## Sheet: Figure1d
	NORMAL-subject1	NORMAL-subject2	NORMAL-subject3	NORMAL-subject4	NORMAL-subject5	AEH -subject1	AEH -subject2	AEH -subject3	AEH -subject4	AEH -subject5	EEC-subject1	EEC-subject2	EEC-subject3	EEC-subject4	EEC-subject5
epithelium cell	1009	571	961	876	1032	1118	1814	1115	910	2990	2554	1378	1709	3818	1377
endothelium cell	337	366	937	1477	692	949	432	433	204	909	401	776	108	893	416
lymphocyte	364	695	559	362	502	1019	1671	680	1896	1308	1347	412	387	4121	6324
macrophage	292	108	193	70	55	317	742	391	414	96	1181	73	477	130	494
smooth muscle cell	632	504	922	1566	413	904	592	723	544	659	630	1757	211	776	553
stromal fibroblast cell	7060	3707	2888	636	402	559	2858	2836	2383	624	1205	845	244	1333	1007
total	9694	5951	6460	4987	3096	4866	8109	6178	6351	6586	7318	5241	3136	11071	10171

## Sheet: Figure2b
normal							AEH						EEC
ELF3	ciliated epithelium cell	stromal fibroblast cell	unciliated epithelium cell				ELF3	ciliated epithelium cell	stromal fibroblast cell	unciliated epithelium cell			ELF3	ciliated epithelium cell	stromal fibroblast cell	unciliated epithelium cell
-	231	14624	636				-	317	9179	795			-	169	4526	1137
+	601	69	2981				+	2012	81	4823			+	2994	108	6536
	0.722356	0.00469611	0.824164					0.86389	0.0087473	0.858491				0.94657	0.023306	0.851818
OVOL1							OVOL1						OVOL1
	ciliated epithelium cell	stromal fibroblast cell	unciliated epithelium cell					ciliated epithelium cell	stromal fibroblast cell	unciliated epithelium cell				ciliated epithelium cell	stromal fibroblast cell	unciliated epithelium cell
-	693	14693	3088				-	1795	9257	4651			-	2421	4631	6531
+	139	0	529				+	534	3	967			+	742	3	1142
	0.167067	0	0.146254					0.229283	0.000323974	0.172125				0.234587	0.000647389	0.148834
OVOL2							OVOL2						OVOL2
	ciliated epithelium cell	stromal fibroblast cell	unciliated epithelium cell					ciliated epithelium cell	stromal fibroblast cell	unciliated epithelium cell				ciliated epithelium cell	stromal fibroblast cell	unciliated epithelium cell
-	745	14693	2924				-	2141	9259	5179			-	2837	4634	7097
+	87	0	693				+	188	1	439			+	326	0	576
	0.104567	0	0.191595					0.0807213	0.000107991	0.0781417				0.103067	0	0.0750684

## Sheet: Figure5a
Notes: The expression profile of LCN2, SAA1, SAA2 was substracted from TPM dataset of TCGA-UCEC, and then log normalized before creating the boxplot.
sample ID	LCN2	SAA1	SAA2	group
TCGA-FL-A1YH-11A-11R-A16F-07	3.77803	1.71523	0.157949	normal
TCGA-BK-A13C-11A-11R-A118-07	0.143393	0	0	normal
TCGA-AJ-A3NE-11A-11R-A22K-07	7.22941	1.95895	0.468323	normal
TCGA-FL-A1YG-11A-12R-A16F-07	2.09268	0.128161	0.0418037	normal
TCGA-BK-A0CB-11A-33R-A104-07	0.711054	0.268434	0	normal
TCGA-E6-A1M0-11A-11R-A144-07	0.138159	0	0	normal
TCGA-AX-A1CF-11A-11R-A137-07	8.05106	3.71477	0.0924781	normal
TCGA-BK-A4ZD-11A-12R-A27V-07	1.3083	0	0	normal
TCGA-AJ-A3NH-11A-11R-A22K-07	7.2337	1.63506	0.434028	normal
TCGA-BG-A3EW-11A-22R-A22K-07	2.94866	1.77808	0	normal
TCGA-AX-A0J0-11A-11R-A27V-07	6.07461	3.69476	0.664301	normal
TCGA-AX-A2H8-11A-11R-A17B-07	1.06495	0.29066	0.0985543	normal
TCGA-FL-A1YI-11A-11R-A16F-07	6.99198	3.85083	0.800745	normal
TCGA-BG-A2AD-11A-11R-A16F-07	7.47722	6.05841	1.51954	normal
TCGA-FL-A1YT-11A-12R-A32Y-07	4.36041	1.0708	0	normal
TCGA-FL-A1YQ-11A-11R-A32Y-07	3.75211	1.0664	0	normal
TCGA-AX-A2HD-11A-11R-A32Y-07	7.23823	4.09757	0.245617	normal
TCGA-AJ-A2QL-11A-11R-A18M-07	5.93362	1.43701	0	normal
TCGA-BG-A3PP-11A-11R-A22K-07	3.91655	0	0.0418037	normal
TCGA-FL-A1YL-11A-11R-A16F-07	6.95557	2.61259	0.208892	normal
TCGA-DI-A2QY-11A-11R-A19W-07	9.11145	5.70267	0.617016	normal
TCGA-FL-A1YN-11A-11R-A32Y-07	7.3272	3.35103	0.537147	normal
TCGA-AX-A2HC-11A-11R-A32Y-07	0.621337	0.446786	0	normal
TCGA-DI-A2QU-11A-11R-A18M-07	3.96081	1.32533	0.376402	normal
TCGA-FL-A1YV-11A-12R-A32Y-07	4.39998	0.519743	0	normal
TCGA-AX-A05Y-11A-11R-A27V-07	6.73724	3.9476	0.841249	normal
TCGA-FL-A3WE-11A-11R-A22K-07	3.1167	0.225398	0	normal
TCGA-FL-A1YU-11A-11R-A32Y-07	3.68092	0.79776	0	normal
TCGA-FL-A1YM-11A-12R-A17B-07	6.63385	2.91163	0.23842	normal
TCGA-AX-A1CI-11A-11R-A137-07	7.5676	0.469573	0.0852887	normal
TCGA-FL-A1YF-11A-12R-A16F-07	7.92659	2.17983	0.854075	normal
TCGA-AX-A0IZ-11A-11R-A27V-07	0.1595	2.05443	0.662297	normal
TCGA-AX-A2HA-11A-11R-A18M-07	9.6579	8.63704	5.57723	normal
TCGA-AJ-A3NC-11A-11R-A22K-07	4.1098	1.18053	0.247563	normal
TCGA-AX-A1CK-11A-11R-A137-07	11.1922	10.31	7.54092	normal
TCGA-EY-A1GP-01A-11R-A13S-07	4.75037	1.15114	0.1149	tumor
TCGA-BG-A0W1-01A-12R-A109-07	6.04158	4.42526	2.04387	tumor
TCGA-BS-A0U9-01B-21R-A10J-07	7.34911	6.46632	3.78371	tumor
TCGA-A5-A0GB-01A-11R-A040-07	3.97914	3.86001	1.05936	tumor
TCGA-AX-A2HH-01A-11R-A32Y-07	7.49732	3.10724	0.929488	tumor
TCGA-BG-A0MS-01A-11R-A104-07	9.86909	7.79512	4.32048	tumor
TCGA-BK-A4ZD-01A-11R-A27V-07	3.91358	0.66512	0.158208	tumor
TCGA-QS-A5YQ-01A-11R-A31O-07	8.51296	5.98911	1.70691	tumor
TCGA-EY-A2OP-01A-11R-A19W-07	7.51149	4.91612	1.30987	tumor
TCGA-AX-A1CN-01A-11R-A137-07	5.82732	4.91	2.64411	tumor
TCGA-EO-A3AU-01A-21R-A19W-07	9.76952	8.62626	4.96871	tumor
TCGA-PG-A917-01A-31R-A37O-07	5.95332	2.6693	0.221073	tumor
TCGA-BK-A139-01A-11R-A118-07	7.46462	3.48734	1.01749	tumor
TCGA-BS-A0TE-01A-11R-A104-07	10.6647	1.84776	0.304745	tumor
TCGA-EY-A1GD-01A-11R-A13S-07	8.98053	8.78964	5.56752	tumor
TCGA-B5-A11I-01A-11R-A10J-07	8.66517	6.10178	1.73535	tumor
TCGA-AJ-A6NU-01A-11R-A34R-07	10.8129	4.53864	2.76171	tumor
TCGA-PG-A916-01A-11R-A37O-07	6.54185	6.07861	2.5081	tumor
TCGA-B5-A0K9-01A-21R-A104-07	10.4143	9.0452	5.36925	tumor
TCGA-AJ-A3OL-01A-11R-A22K-07	5.39603	1.61164	0	tumor
TCGA-AP-A054-01A-11R-A16W-07	0.959102	0	0.0855606	tumor
TCGA-A5-A0R8-01A-11R-A104-07	11.215	9.71412	6.88086	tumor
TCGA-BS-A0UF-01A-11R-A104-07	7.67566	2.85519	0.0633649	tumor
TCGA-AX-A1C9-01A-11R-A137-07	7.87198	4.65476	2.50465	tumor
TCGA-A5-A0GN-01A-11R-A040-07	11.1168	6.66112	2.03731	tumor
TCGA-BK-A6W3-01A-12R-A34R-07	10.3003	7.42891	3.17295	tumor
TCGA-D1-A16B-01A-11R-A12I-07	8.68605	6.27674	4.29599	tumor
TCGA-BS-A0UJ-01A-12R-A104-07	9.15099	5.18326	1.34324	tumor
TCGA-EO-A22S-01A-11R-A18M-07	6.5519	1.76367	0.68428	tumor
TCGA-B5-A11N-01A-11R-A118-07	10.0255	6.58833	2.46806	tumor
TCGA-D1-A17L-01A-11R-A12I-07	7.72636	2.99139	0.6515	tumor
TCGA-D1-A165-01A-11R-A12I-07	6.91613	4.1344	1.95099	tumor
TCGA-A5-A0GQ-01A-11R-A118-07	11.7427	9.568	5.92812	tumor
TCGA-D1-A2G5-01A-11R-A17B-07	6.48742	4.77146	2.19254	tumor
TCGA-AP-A1DM-01A-21R-A137-07	4.12191	0.890563	0.62368	tumor
TCGA-EY-A1GF-01A-11R-A13S-07	5.43552	2.77136	0.832525	tumor
TCGA-D1-A15Z-01A-11R-A118-07	5.90586	2.56664	0.492417	tumor
TCGA-EY-A547-01A-11R-A27V-07	3.51282	0.787349	0.156914	tumor
TCGA-EO-A22T-01A-21R-A18M-07	7.82012	4.87977	2.36916	tumor
TCGA-BG-A220-01A-11R-A157-07	6.60069	5.4552	3.54549	tumor
TCGA-EY-A2OQ-01A-11R-A19W-07	4.03573	2.09532	0.162983	tumor
TCGA-AX-A2H8-01A-11R-A17B-07	5.41306	2.9509	0.616358	tumor
TCGA-B5-A0K6-01A-11R-A040-07	10.953	8.27206	5.04469	tumor
TCGA-AX-A2HG-01A-11R-A17B-07	7.35382	5.98612	3.04198	tumor
TCGA-AP-A053-01A-21R-A00V-07	7.75413	4.52943	1.95319	tumor
TCGA-AJ-A3NE-01A-11R-A22K-07	9.89857	8.82332	5.28675	tumor
TCGA-B5-A3FA-01A-11R-A19W-07	9.51732	7.71276	3.47153	tumor
TCGA-D1-A3DG-01A-11R-A19W-07	6.86118	4.71002	0.931834	tumor
TCGA-EY-A1GK-01A-11R-A13S-07	4.47933	3.32885	1.28256	tumor
TCGA-BS-A0U7-01A-21R-A104-07	8.95274	9.51793	5.3143	tumor
TCGA-H5-A2HR-01A-11R-A180-07	10.021	7.63504	2.25783	tumor
TCGA-A5-A0GI-01A-11R-A040-07	7.95239	4.57882	1.24257	tumor
TCGA-AP-A0LE-01A-11R-A104-07	8.42208	4.72543	0.706818	tumor
TCGA-AX-A063-01A-11R-A00V-07	4.31039	2.33156	1.10407	tumor
TCGA-D1-A160-01A-11R-A118-07	8.1749	8.7392	5.4905	tumor
TCGA-FI-A2CX-01A-11R-A17B-07	1.70483	3.67993	1.19787	tumor
TCGA-D1-A17D-01A-12R-A12I-07	7.63954	7.26007	5.20314	tumor
TCGA-D1-A16O-01A-11R-A12I-07	10.252	3.79229	1.70558	tumor
TCGA-AX-A0IS-01A-12R-A10J-07	9.46236	6.07773	3.17295	tumor
TCGA-A5-A1OK-01A-11R-A14M-07	5.14712	4.42383	1.86734	tumor
TCGA-EC-A1NJ-01A-31R-A14D-07	6.80234	2.60272	0.589763	tumor
TCGA-D1-A17C-01A-11R-A12I-07	8.65001	4.90381	2.46793	tumor
TCGA-E6-A1LX-01A-11R-A14D-07	7.94471	3.26578	1.20326	tumor
TCGA-AJ-A5DV-01A-11R-A27V-07	9.56407	7.10322	3.39869	tumor
TCGA-D1-A17B-01A-22R-A12I-07	11.663	6.04008	2.75078	tumor
TCGA-BG-A3EW-01A-11R-A22K-07	7.66181	9.39275	5.7788	tumor
TCGA-A5-A0G9-01A-11R-A040-07	8.13931	7.00647	3.29985	tumor
TCGA-AP-A05N-01A-11R-A00V-07	7.62427	5.39879	1.82944	tumor
TCGA-D1-A16Q-01A-12R-A12I-07	8.37607	3.75508	1.37512	tumor
TCGA-E6-A1M0-01A-11R-A144-07	3.48559	0.747946	0.147437	tumor
TCGA-BS-A0UM-01A-11R-A104-07	8.92795	6.64901	3.74399	tumor
TCGA-BK-A139-01A-11R-A277-07	5.69442	1.94733	1.17159	tumor
TCGA-AX-A0J0-01A-11R-A109-07	5.75127	1.23921	0.193583	tumor
TCGA-AX-A2H7-01A-12R-A18M-07	4.46424	5.35747	2.24361	tumor
TCGA-AX-A06F-01A-11R-A00V-07	7.69859	0.772646	0	tumor
TCGA-B5-A3FB-01A-11R-A19W-07	9.02198	6.27807	2.65803	tumor
TCGA-DF-A2KS-01A-11R-A18M-07	8.66441	3.78679	1.25223	tumor
TCGA-AX-A06B-01A-11R-A00V-07	5.0923	1.92201	0.877273	tumor
TCGA-D1-A16J-01A-11R-A12I-07	11.1578	5.33587	2.35769	tumor
TCGA-SL-A6JA-01A-11R-A31O-07	7.83239	3.80961	1.30299	tumor
TCGA-BG-A0VT-01A-11R-A10J-07	8.69801	5.63702	2.37362	tumor
TCGA-QS-A744-01A-11R-A34R-07	4.94112	3.23769	0.765535	tumor
TCGA-A5-A0GJ-01A-11R-A040-07	5.49021	1.71242	0.222063	tumor
TCGA-AP-A0LJ-01A-11R-A040-07	10.5554	8.92742	5.56225	tumor
TCGA-BS-A0U8-01A-11R-A104-07	7.2881	2.25837	0.296663	tumor
TCGA-AP-A1E4-01A-12R-A137-07	0.465504	2.21357	0.346078	tumor
TCGA-AP-A056-01A-11R-A00V-07	8.79739	3.63712	0.548535	tumor
TCGA-AJ-A3BI-01A-11R-A213-07	4.81126	6.85294	2.18326	tumor
TCGA-EY-A1GR-01A-11R-A13S-07	5.06584	2.86837	0.0720372	tumor
TCGA-BG-A0M7-01A-11R-A040-07	9.91747	7.84941	5.04684	tumor
TCGA-D1-A0ZN-01A-11R-A118-07	10.4976	4.44864	2.67018	tumor
TCGA-BG-A0MQ-01A-11R-A104-07	8.40243	6.91123	3.6767	tumor
TCGA-AX-A1CF-01A-11R-A137-07	8.65045	2.57432	0.568421	tumor
TCGA-AJ-A2QK-01A-11R-A18M-07	7.95722	4.39193	0.862987	tumor
TCGA-D1-A162-01A-11R-A118-07	8.62825	5.7026	2.41587	tumor
TCGA-BG-A0M3-01A-11R-A104-07	11.743	5.63739	2.70487	tumor
TCGA-EY-A1G8-01A-11R-A13S-07	8.47204	4.58729	0.897628	tumor
TCGA-A5-A0VO-01A-21R-A109-07	9.28018	5.03585	2.51104	tumor
TCGA-AX-A3FV-01A-11R-A22K-07	0	1.28706	0.0360461	tumor
TCGA-AX-A05W-01A-21R-A466-07	10.6881	8.57609	3.5574	tumor
TCGA-B5-A11O-01A-11R-A118-07	11.9198	6.94716	4.87664	tumor
TCGA-B5-A0K2-01A-12R-A104-07	11.3112	8.96763	6.32851	tumor
TCGA-AX-A2HC-01A-11R-A17B-07	0.412619	0	0	tumor
TCGA-BG-A187-01A-11R-A12I-07	6.67404	2.38538	0.933422	tumor
TCGA-AW-A1PO-01A-12R-A157-07	6.32173	2.54387	0.14965	tumor
TCGA-B5-A11R-01A-11R-A118-07	6.48727	9.20856	6.58063	tumor
TCGA-BG-A222-01A-11R-A157-07	7.07524	7.15898	4.68061	tumor
TCGA-B5-A11J-01A-11R-A118-07	9.38563	6.36347	3.621	tumor
TCGA-EY-A1GT-01A-11R-A13S-07	9.31378	7.07926	3.6118	tumor
TCGA-BG-A0YU-01A-21R-A10J-07	4.93999	2.38029	0.902112	tumor
TCGA-EY-A1GL-01A-11R-A13S-07	12.7433	9.68164	4.84645	tumor
TCGA-AX-A2HD-01A-21R-A17B-07	8.47661	5.19101	2.07868	tumor
TCGA-BS-A0TD-01A-11R-A104-07	11.9418	9.2232	5.38999	tumor
TCGA-AP-A0LV-01A-11R-A040-07	7.56948	4.7002	2.10702	tumor
TCGA-AJ-A3BK-01A-11R-A19W-07	9.11261	5.70674	0.661567	tumor
TCGA-AP-A059-01A-21R-A118-07	8.53903	9.34376	4.8233	tumor
TCGA-EY-A1GQ-01A-21R-A13S-07	5.15143	2.28756	0.577054	tumor
TCGA-EC-A24G-01A-11R-A16F-07	8.2041	4.91278	1.96403	tumor
TCGA-BG-A221-01A-21R-A157-07	11.2166	10.691	6.82253	tumor
TCGA-4E-A92E-01A-11R-A37O-07	7.94283	6.61991	3.2965	tumor
TCGA-BG-A0M4-01A-11R-A104-07	8.01609	5.5008	3.66813	tumor
TCGA-BK-A6W4-01A-12R-A34R-07	8.87362	4.44593	1.38056	tumor
TCGA-BS-A0TI-01A-11R-A104-07	7.08092	7.50277	4.48331	tumor
TCGA-BS-A0T9-01A-11R-A12I-07	7.06199	6.37442	3.21928	tumor
TCGA-AJ-A3EM-01A-11R-A213-07	4.6749	0.683741	0	tumor
TCGA-AP-A0LL-01A-12R-A104-07	8.68318	3.32543	0.488515	tumor
TCGA-AX-A3G9-01A-11R-A22K-07	8.60503	5.73247	3.29731	tumor
TCGA-B5-A0JS-01A-11R-A104-07	8.11268	6.07967	3.31213	tumor
TCGA-AX-A05S-01A-11R-A00V-07	9.57551	9.2617	6.37508	tumor
TCGA-AX-A1C4-01A-11R-A137-07	5.54459	0.81032	0.30871	tumor
TCGA-D1-A0ZO-01A-11R-A118-07	8.31186	5.76941	3.71565	tumor
TCGA-BG-A0MC-01A-21R-A040-07	12.237	9.57026	6.55283	tumor
TCGA-D1-A1NY-01A-11R-A16F-07	7.80835	6.10327	3.01708	tumor
TCGA-B5-A0JT-01A-21R-A118-07	9.28009	5.39054	2.50223	tumor
TCGA-AP-A0LD-01A-11R-A040-07	3.88092	1.32106	0.192068	tumor
TCGA-AP-A1E0-01A-11R-A137-07	7.1307	1.76201	0.0817487	tumor
TCGA-AJ-A3BH-01A-11R-A19W-07	6.21649	6.71533	1.98798	tumor
TCGA-AP-A05O-01A-12R-A118-07	10.3808	7.98673	5.65879	tumor
TCGA-A5-A0R7-01A-31R-A16W-07	6.89298	1.54883	0.183328	tumor
TCGA-A5-A2K7-01A-11R-A180-07	7.80085	7.51319	3.04501	tumor
TCGA-EO-A22R-01A-11R-A18M-07	7.53797	0.357158	0.439251	tumor
TCGA-D1-A169-01A-11R-A12I-07	5.55583	7.29536	2.89488	tumor
TCGA-D1-A1NS-01A-11R-A14D-07	11.5199	8.81101	5.97572	tumor
TCGA-EY-A5W2-01A-11R-A31O-07	8.5954	7.41622	3.98364	tumor
TCGA-AP-A0LO-01A-11R-A040-07	6.41748	2.10279	0.542605	tumor
TCGA-B5-A0K4-01A-11R-A040-07	4.28935	3.08672	0.739416	tumor
TCGA-D1-A17A-01A-11R-A12I-07	10.1701	9.2305	5.37795	tumor
TCGA-D1-A174-01A-11R-A12I-07	6.3848	1.8835	0.213752	tumor
TCGA-AP-A0LN-01A-11R-A040-07	8.88939	8.01414	5.0818	tumor
TCGA-D1-A1O5-01A-11R-A14D-07	8.43335	3.64718	0.773912	tumor
TCGA-D1-A177-01A-21R-A12I-07	3.40459	0.90381	0.568227	tumor
TCGA-B5-A3FC-01A-11R-A22K-07	4.20758	0.859334	0	tumor
TCGA-BG-A0MG-01A-21R-A104-07	10.3332	5.567	3.0994	tumor
TCGA-A5-A0VQ-01A-11R-A104-07	11.0377	7.66025	5.12677	tumor
TCGA-D1-A17H-01A-11R-A12I-07	10.2561	5.47624	2.00978	tumor
TCGA-AX-A1CE-01A-11R-A137-07	6.22429	2.18012	1.55714	tumor
TCGA-EO-A1Y7-01A-11R-A157-07	5.41133	3.97418	0.836086	tumor
TCGA-E6-A2P9-01A-11R-A19W-07	1.35659	0.841732	0.147307	tumor
TCGA-AP-A0LS-01A-11R-A14D-07	7.25069	1.93701	0.305445	tumor
TCGA-DI-A1C3-01A-41R-A137-07	7.00712	4.67418	1.04628	tumor
TCGA-D1-A0ZS-01A-11R-A118-07	8.61755	4.89781	2.01486	tumor
TCGA-B5-A11E-01A-11R-A10J-07	6.30241	0.785592	0.106214	tumor
TCGA-BG-A0M9-01A-21R-A104-07	8.70158	4.98758	2.22305	tumor
TCGA-QS-A5YR-01A-31R-A31O-07	11.0826	8.59923	6.39477	tumor
TCGA-BS-A0V6-01A-11R-A118-07	11.5902	10.5791	6.93145	tumor
TCGA-B5-A0K0-01A-11R-A16W-07	8.0299	5.06453	1.944	tumor
TCGA-B5-A5OC-01A-21R-A27V-07	9.38233	7.86926	3.867	tumor
TCGA-FI-A2D0-01A-11R-A17B-07	9.84084	7.42251	4.93778	tumor
TCGA-AJ-A8CT-01A-11R-A37O-07	10.9325	10.0569	6.06988	tumor
TCGA-BG-A0MH-01A-11R-A118-07	9.94187	7.78613	3.99227	tumor
TCGA-QF-A5YT-01A-11R-A31O-07	3.69525	2.45809	0.496922	tumor
TCGA-B5-A11F-01A-11R-A10J-07	5.07426	2.40849	0	tumor
TCGA-AX-A1C5-01A-11R-A137-07	6.02955	2.95403	0.931078	tumor
TCGA-B5-A0JX-01A-21R-A14M-07	7.89983	5.42076	2.7789	tumor
TCGA-D1-A15W-01A-11R-A118-07	11.6765	5.72403	2.58451	tumor
TCGA-EY-A1GH-01A-11R-A13S-07	9.43675	6.01082	3.38304	tumor
TCGA-EY-A1GW-01A-22R-A13S-07	5.75324	5.8444	2.58928	tumor
TCGA-D1-A103-01A-11R-A10J-07	9.08864	6.02834	2.75176	tumor
TCGA-EO-A3AV-01A-12R-A19W-07	8.27176	11.2804	6.63824	tumor
TCGA-D1-A3DA-01A-12R-A213-07	10.6478	10.552	5.82193	tumor
TCGA-B5-A11Y-01A-21R-A10J-07	9.98616	8.57969	4.58127	tumor
TCGA-AJ-A2QN-01A-11R-A18M-07	5.40711	2.98353	0.523662	tumor
TCGA-BG-A18B-01A-11R-A12I-07	4.88613	2.97523	0.390117	tumor
TCGA-A5-A0GM-01A-11R-A040-07	8.05302	4.73302	0.938549	tumor
TCGA-BS-A0U5-01A-11R-A109-07	9.23058	5.94215	2.97658	tumor
TCGA-AJ-A2QL-01A-11R-A18M-07	8.0233	2.82711	0.623492	tumor
TCGA-BS-A0TC-01A-11R-A104-07	13.1382	9.22229	5.514	tumor
TCGA-EY-A214-01A-12R-A157-07	12.2735	9.44805	6.45056	tumor
TCGA-AX-A05U-01A-11R-A00V-07	6.22999	2.26412	0.245252	tumor
TCGA-B5-A11W-01A-12R-A118-07	7.54106	4.40499	2.0879	tumor
TCGA-EY-A1GI-01A-11R-A13S-07	9.73004	3.70761	1.0404	tumor
TCGA-D1-A161-01A-11R-A118-07	8.86287	5.03905	1.97552	tumor
TCGA-EO-A3B0-01A-12R-A19W-07	3.09359	0.698485	0.055751	tumor
TCGA-BS-A0UA-01A-11R-A118-07	10.0803	8.83503	5.76527	tumor
TCGA-AP-A0LT-01A-11R-A040-07	9.90861	8.96973	5.32859	tumor
TCGA-BS-A0UT-01A-11R-A104-07	7.53722	4.93433	1.4282	tumor
TCGA-BG-A0LW-01A-11R-A16W-07	10.0737	7.96212	4.65631	tumor
TCGA-AX-A2HK-01A-11R-A17B-07	5.27366	2.64791	0.239154	tumor
TCGA-A5-A0GA-01A-11R-A040-07	9.79081	6.33216	4.55807	tumor
TCGA-EO-A3AS-01A-11R-A19W-07	8.81841	4.12843	1.37173	tumor
TCGA-EO-A3KX-01A-11R-A22K-07	5.06481	3.01334	1.37862	tumor
TCGA-BS-A0WQ-01A-21R-A109-07	6.65468	2.66063	0.0740944	tumor
TCGA-AX-A3G8-01A-11R-A22K-07	9.45983	9.36074	5.57092	tumor
TCGA-BG-A0MO-01A-11R-A040-07	7.98196	5.07635	1.22897	tumor
TCGA-A5-A0GX-01A-11R-A040-07	9.26646	5.16131	1.46074	tumor
TCGA-EY-A54A-01A-11R-A27V-07	8.28408	5.78878	2.40947	tumor
TCGA-AP-A1E3-01A-11R-A137-07	3.66706	3.05275	0.569199	tumor
TCGA-DI-A2QU-01A-11R-A18M-07	5.14165	0.320889	0.109561	tumor
TCGA-B5-A3FD-01A-11R-A19W-07	5.28797	2.22095	0.0433445	tumor
TCGA-B5-A1MV-01A-31R-A14D-07	10.1412	5.51944	2.88832	tumor
TCGA-B5-A0JY-01A-11R-A104-07	2.53419	0.29772	0	tumor
TCGA-EY-A1GU-01A-11R-A13S-07	9.89894	9.49037	7.11735	tumor
TCGA-AX-A2HJ-01A-11R-A17B-07	5.05961	1.81048	0.360196	tumor
TCGA-AJ-A23O-01A-11R-A157-07	6.53799	4.89917	1.68374	tumor
TCGA-D1-A0ZV-01A-11R-A10J-07	11.9538	7.85488	4.92515	tumor
TCGA-AX-A05T-01A-11R-A00V-07	8.74418	5.26224	1.38637	tumor
TCGA-BK-A56F-01A-32R-A27V-07	6.88506	4.69857	1.3544	tumor
TCGA-BG-A18A-01A-21R-A12I-07	9.32278	6.44651	4.59519	tumor
TCGA-BK-A0C9-01A-11R-A00V-07	7.47058	2.77258	0.809497	tumor
TCGA-BG-A0MA-01A-11R-A17B-07	5.12363	2.47241	0.151599	tumor
TCGA-A5-A0GR-01A-11R-A118-07	10.2723	5.91624	2.99539	tumor
TCGA-A5-A0GP-01A-11R-A040-07	11.1273	8.7179	5.36541	tumor
TCGA-D1-A16D-01A-11R-A12I-07	12.9147	8.68925	5.21408	tumor
TCGA-BK-A13B-01A-51R-A22K-07	8.89904	6.79577	3.00211	tumor
TCGA-DI-A1BY-01A-21R-A137-07	7.17911	4.58562	1.59149	tumor
TCGA-AP-A1E1-01A-11R-A137-07	8.34498	4.71588	3.18104	tumor
TCGA-B5-A11U-01A-11R-A118-07	2.90298	1.28451	0.176195	tumor
TCGA-EY-A215-01A-11R-A14M-07	7.06686	3.08033	1.10367	tumor
TCGA-AX-A060-01A-11R-A00V-07	10.2128	10.1215	5.86927	tumor
TCGA-EO-A22U-01A-11R-A180-07	6.35835	1.23469	0	tumor
TCGA-EY-A549-01A-11R-A27V-07	8.51297	5.00037	1.49493	tumor
TCGA-B5-A121-01A-31R-A118-07	9.80058	8.97798	5.8374	tumor
TCGA-B5-A11S-01A-11R-A118-07	6.30399	1.50645	0.101516	tumor
TCGA-BG-A2AE-01A-11R-A16F-07	7.93751	7.13234	4.5052	tumor
TCGA-A5-A0GV-01A-31R-A16W-07	8.00038	4.74321	1.25804	tumor
TCGA-FI-A2D4-01A-12R-A17B-07	3.27332	1.79052	0.23842	tumor
TCGA-EY-A72D-01A-12R-A34R-07	8.13714	3.767	1.19787	tumor
TCGA-A5-A3LO-01A-11R-A22K-07	7.84786	4.89343	3.05987	tumor
TCGA-AX-A3FZ-01A-11R-A22K-07	0.0472592	0	0.033793	tumor
TCGA-AJ-A3I9-01A-11R-A22K-07	3.49793	1.23976	0.0806577	tumor
TCGA-EY-A1H0-01A-11R-A13S-07	11.1181	7.96003	5.04347	tumor
TCGA-SL-A6J9-01A-11R-A31O-07	10.6251	7.84152	3.7379	tumor
TCGA-B5-A11M-01A-11R-A118-07	3.87522	3.99075	1.65531	tumor
TCGA-AP-A05P-01A-11R-A16W-07	7.08604	4.57303	1.83536	tumor
TCGA-BS-A0VI-01A-11R-A14D-07	9.01701	7.81059	4.50766	tumor
TCGA-BS-A0TA-01A-11R-A104-07	6.18528	7.79676	4.32269	tumor
TCGA-AP-A1DR-01A-11R-A137-07	10.0505	5.39414	3.91496	tumor
TCGA-A5-A0RA-01A-21R-A104-07	11.7899	10.0232	7.04188	tumor
TCGA-AX-A0IZ-01A-11R-A118-07	9.64787	7.9071	4.93682	tumor
TCGA-D1-A16N-01A-11R-A12I-07	8.58442	4.36647	1.00324	tumor
TCGA-BG-A0M8-01A-12R-A104-07	9.36939	7.62777	3.89947	tumor
TCGA-A5-A0GW-01A-11R-A16W-07	6.34327	2.04949	0.271545	tumor
TCGA-BG-A0M0-01A-11R-A104-07	4.86791	0.898092	0.219215	tumor
TCGA-B5-A1MZ-01A-11R-A144-07	8.92727	3.08325	1.39369	tumor
TCGA-BG-A0VX-01A-11R-A118-07	8.94996	6.05761	3.00827	tumor
TCGA-AX-A05Y-01A-11R-A00V-07	6.16803	3.52207	1.0404	tumor
TCGA-AP-A1DP-01A-11R-A137-07	9.73165	8.78255	6.02052	tumor
TCGA-D1-A3DH-01A-11R-A19W-07	7.03032	6.75639	1.76884	tumor
TCGA-EY-A1GE-01A-11R-A13S-07	8.05926	7.68285	4.14109	tumor
TCGA-D1-A17K-01A-11R-A12I-07	8.35764	5.56906	2.54644	tumor
TCGA-2E-A9G8-01A-11R-A40A-07	8.90403	2.37993	0.431676	tumor
TCGA-BG-A2AD-01A-21R-A16F-07	7.0877	3.84038	2.36868	tumor
TCGA-BG-A0MT-01A-11R-A104-07	8.99489	3.85336	0.551885	tumor
TCGA-D1-A0ZQ-01A-11R-A118-07	7.95886	3.37285	0.57918	tumor
TCGA-B5-A11L-01B-21R-A13S-07	13.0352	8.40492	6.8562	tumor
TCGA-AX-A05Z-01A-11R-A00V-07	14.1	9.53883	4.812	tumor
TCGA-AX-A1CI-01A-11R-A137-07	10.5493	5.896	2.86952	tumor
TCGA-BG-A0MU-01A-11R-A104-07	12.5849	9.04936	5.59105	tumor
TCGA-BG-A0LX-01A-11R-A16W-07	4.3743	2.32389	0.129613	tumor
TCGA-AP-A1DO-01A-11R-A137-07	8.23689	6.92687	2.75052	tumor
TCGA-BG-A2L7-01A-11R-A18M-07	8.08965	6.35869	3.6293	tumor
TCGA-AJ-A3EK-01A-11R-A19W-07	7.1903	3.53897	0.975483	tumor
TCGA-A5-A0GE-01A-11R-A16W-07	7.32428	4.7262	2.40917	tumor
TCGA-D1-A17M-01A-21R-A12I-07	10.0231	8.69021	5.12264	tumor
TCGA-AX-A1CJ-01A-11R-A137-07	8.6313	6.79466	3.12625	tumor
TCGA-BS-A0UL-01A-11R-A109-07	10.4053	7.44307	3.44022	tumor
TCGA-BG-A0RY-01A-11R-A104-07	11.7257	11.2626	6.80513	tumor
TCGA-D1-A2G6-01A-11R-A17B-07	6.84051	6.4178	3.26637	tumor
TCGA-AJ-A8CW-01A-11R-A37O-07	7.11481	3.94124	1.09559	tumor
TCGA-B5-A11Z-01A-11R-A10J-07	9.31872	5.93853	2.97545	tumor
TCGA-A5-A0GH-01A-21R-A16W-07	5.74757	1.5511	0.315566	tumor
TCGA-D1-A1O0-01A-11R-A17B-07	6.08764	4.1926	1.18314	tumor
TCGA-AP-A051-01A-21R-A00V-07	5.69409	3.15932	1.15322	tumor
TCGA-B5-A11P-01B-11R-A14D-07	10.9298	7.67274	3.57776	tumor
TCGA-A5-A0GG-01A-11R-A118-07	6.43066	4.87845	2.45167	tumor
TCGA-5S-A9Q8-01A-11R-A40A-07	10.6082	9.82883	4.40291	tumor
TCGA-DF-A2KU-01A-11R-A180-07	5.30714	1.89534	0.281312	tumor
TCGA-B5-A11Q-01A-11R-A118-07	5.16213	3.11799	0.395392	tumor
TCGA-DF-A2KN-01A-11R-A180-07	8.57739	5.17078	2.3737	tumor
TCGA-B5-A0K7-01A-11R-A104-07	7.93364	4.94825	1.04831	tumor
TCGA-BG-A0VV-01A-21R-A118-07	10.1162	6.20419	3.16696	tumor
TCGA-FI-A2F4-01A-11R-A17B-07	6.07442	0.995376	1.32786	tumor
TCGA-SJ-A6ZI-01A-12R-A34R-07	11.3586	8.00612	3.70422	tumor
TCGA-AX-A064-01A-11R-A00V-07	10.9316	7.10797	2.50052	tumor
TCGA-AX-A06H-01A-11R-A118-07	9.70588	3.50288	0.902652	tumor
TCGA-D1-A0ZU-01A-11R-A10J-07	7.94204	5.7124	3.20184	tumor
TCGA-BK-A13C-01A-11R-A118-07	3.52882	3.37705	1.46983	tumor
TCGA-B5-A0JV-01A-11R-A104-07	5.50242	1.08045	0.190552	tumor
TCGA-B5-A11G-01A-13R-A118-07	5.79703	3.299	0.84326	tumor
TCGA-EO-A3AY-01A-12R-A19W-07	7.61857	7.33003	2.12631	tumor
TCGA-B5-A1MW-01A-11R-A32Y-07	7.02955	5.93715	2.09623	tumor
TCGA-DF-A2KR-01A-11R-A180-07	9.82406	9.15276	4.44891	tumor
TCGA-DF-A2KZ-01A-11R-A213-07	12.4442	10.2396	5.65272	tumor
TCGA-B5-A3F9-01A-21R-A22K-07	8.17772	7.45353	3.37762	tumor
TCGA-EY-A1G7-01A-11R-A13S-07	8.49651	7.17695	2.57459	tumor
TCGA-A5-A7WJ-01A-12R-A34R-07	8.74971	7.79822	4.28458	tumor
TCGA-DF-A2KY-01A-21R-A213-07	5.61978	2.45631	0.277033	tumor
TCGA-AX-A3GB-01A-11R-A22K-07	8.5816	5.73607	1.59732	tumor
TCGA-D1-A102-01A-11R-A10J-07	7.85774	4.82684	2.15976	tumor
TCGA-D1-A16E-01A-22R-A12I-07	12.2068	9.72437	7.20304	tumor
TCGA-D1-A0ZR-01A-21R-A10J-07	8.26314	6.19398	2.79778	tumor
TCGA-AX-A2IN-01A-12R-A180-07	2.9367	1.11889	0.192447	tumor
TCGA-AP-A1DH-01A-31R-A137-07	7.07493	3.59271	1.21039	tumor
TCGA-B5-A11H-01A-11R-A118-07	6.34608	4.3352	1.89402	tumor
TCGA-A5-A0R9-01A-11R-A104-07	6.05624	4.75881	0.889006	tumor
TCGA-EY-A1GO-01A-11R-A14D-07	7.62761	6.02981	1.39594	tumor
TCGA-A5-A0VP-01A-21R-A104-07	8.22282	3.81319	1.26033	tumor
TCGA-BK-A0CB-01A-32R-A104-07	8.10418	5.49193	2.01253	tumor
TCGA-B5-A0JU-01B-11R-A14D-07	10.0033	7.43445	4.48787	tumor
TCGA-AJ-A8CV-01A-11R-A37O-07	10.127	8.17618	4.36386	tumor
TCGA-AX-A06L-01A-11R-A118-07	6.77796	5.78623	3.34366	tumor
TCGA-B5-A0KB-01B-11R-A14D-07	8.91222	5.46531	2.30425	tumor
TCGA-B5-A0K3-01A-11R-A040-07	8.37143	6.92321	3.24885	tumor
TCGA-B5-A0K1-01A-11R-A16W-07	8.14725	5.34009	2.66946	tumor
TCGA-BG-A186-01A-11R-A12I-07	9.2614	4.72894	1.60022	tumor
TCGA-AX-A06D-01A-11R-A118-07	9.64816	5.3692	2.67136	tumor
TCGA-AX-A0J1-01A-11R-A040-07	4.32639	3.35174	1.24422	tumor
TCGA-D1-A16R-01A-11R-A12I-07	9.2994	6.17543	3.03889	tumor
TCGA-EO-A3L0-01A-11R-A22K-07	9.9808	4.29095	1.20808	tumor
TCGA-BS-A0UV-01A-11R-A16W-07	6.01297	2.0569	0.778209	tumor
TCGA-B5-A11V-01A-11R-A10J-07	7.58616	5.95614	2.05547	tumor
TCGA-D1-A1O8-01A-11R-A14D-07	1.8984	0.513794	0	tumor
TCGA-AP-A1DK-01A-11R-A137-07	7.26516	1.14183	0.348119	tumor
TCGA-D1-A17T-01A-11R-A12I-07	9.31603	7.01002	3.89923	tumor
TCGA-EO-A22Y-01A-11R-A180-07	6.78429	8.01445	2.77165	tumor
TCGA-AP-A0LP-01A-12R-A104-07	10.0303	8.97893	5.81888	tumor
TCGA-AX-A3FX-01A-11R-A22K-07	4.58528	6.18857	1.88893	tumor
TCGA-AX-A3FW-01A-11R-A22K-07	7.99831	4.43525	1.50959	tumor
TCGA-D1-A17R-01A-11R-A12I-07	9.4027	7.09866	4.03643	tumor
TCGA-D1-A17N-01A-11R-A12I-07	9.64355	7.00004	4.15374	tumor
TCGA-BG-A0MK-01A-51R-A19W-07	8.93813	5.91652	1.54047	tumor
TCGA-BG-A0M2-01A-11R-A104-07	8.80654	3.69914	1.17983	tumor
TCGA-AX-A3FS-01A-11R-A22K-07	3.56194	7.64991	1.30889	tumor
TCGA-A5-AB3J-01A-11R-A40A-07	9.7332	8.4092	3.56046	tumor
TCGA-EY-A1GX-01A-12R-A13S-07	4.70765	2.86503	0.462471	tumor
TCGA-AJ-A5DW-01A-11R-A27V-07	5.63761	1.22737	0.0501882	tumor
TCGA-EY-A2OM-01A-11R-A18M-07	7.67447	5.75972	3.52681	tumor
TCGA-SJ-A6ZJ-01A-12R-A34R-07	7.89588	5.93437	2.48357	tumor
TCGA-D1-A163-01A-11R-A12I-07	9.11636	4.15781	1.76477	tumor
TCGA-BG-A18C-01A-11R-A12I-07	7.73352	4.48359	1.73474	tumor
TCGA-D1-A101-01A-12R-A10J-07	9.30085	6.73607	3.29684	tumor
TCGA-B5-A1MX-01A-11R-A144-07	7.15775	1.43978	0.183455	tumor
TCGA-AJ-A2QO-01A-11R-A32Y-07	6.98874	3.49101	0.81705	tumor
TCGA-BS-A0TJ-01A-11R-A104-07	7.96695	6.23344	2.38319	tumor
TCGA-AX-A3G1-01A-11R-A22K-07	9.70123	8.43494	3.57553	tumor
TCGA-FI-A2F9-01A-11R-A17B-07	4.27989	1.49748	0	tumor
TCGA-AX-A06J-01A-11R-A00V-07	6.22351	4.41127	2.15196	tumor
TCGA-DF-A2L0-01A-11R-A180-07	6.23959	10.531	5.59835	tumor
TCGA-D1-A167-01A-11R-A12I-07	4.85939	2.29125	0.958434	tumor
TCGA-BG-A0VW-01A-11R-A118-07	9.08095	6.70924	4.73478	tumor
TCGA-A5-A0GD-01A-11R-A16W-07	8.47693	5.78041	3.60325	tumor
TCGA-D1-A1NZ-01A-21R-A14D-07	10.081	7.46303	4.95086	tumor
TCGA-AJ-A3OJ-01A-11R-A22K-07	7.84051	8.97862	5.84407	tumor
TCGA-D1-A17S-01A-11R-A12I-07	7.5593	5.61086	2.78312	tumor
TCGA-EC-A1QX-01A-31R-A16F-07	8.43664	7.0903	4.32351	tumor
TCGA-AP-A0LF-01A-11R-A118-07	10.3109	8.62157	3.80321	tumor
TCGA-AX-A3FT-01A-11R-A22K-07	8.1082	7.54817	3.6628	tumor
TCGA-D1-A16X-01A-11R-A12I-07	9.76666	7.16914	4.38921	tumor
TCGA-AX-A2HA-01A-12R-A18M-07	5.71676	2.55515	0.63951	tumor
TCGA-B5-A1MR-01A-31R-A14D-07	5.78336	1.42669	0.0684645	tumor
TCGA-DI-A0WH-01A-12R-A12I-07	8.36545	4.15952	0.834307	tumor
TCGA-BG-A0VZ-01A-11R-A109-07	8.25592	6.05301	2.93013	tumor
TCGA-A5-A1OJ-01A-11R-A14D-07	9.44729	8.50233	4.69607	tumor
TCGA-FI-A2D5-01A-11R-A17B-07	3.61068	0.502534	0.0922074	tumor
TCGA-BS-A0V4-01A-11R-A14D-07	13.7557	12.2452	7.98111	tumor
TCGA-BS-A0V8-01A-11R-A118-07	6.56267	4.91942	1.2397	tumor
TCGA-BS-A0V7-01A-21R-A118-07	5.2986	3.92417	1.1956	tumor
TCGA-D1-A17Q-01A-11R-A12I-07	5.24326	0.463099	0	tumor
TCGA-D1-A17F-01A-11R-A12I-07	11.5294	7.90494	4.46149	tumor
TCGA-B5-A0JR-01A-13R-A466-07	5.57952	2.77305	0.332737	tumor
TCGA-AX-A1CK-01A-11R-A137-07	7.44951	1.13376	0.0666748	tumor
TCGA-A5-A0GU-01A-11R-A16W-07	7.30438	3.0803	0.763667	tumor
TCGA-BS-A0TG-01A-32R-A16W-07	10.7259	6.98769	3.28985	tumor
TCGA-AX-A062-01A-11R-A00V-07	7.63463	3.4233	0.887369	tumor
TCGA-D1-A1O7-01A-11R-A14D-07	10.4614	6.78838	4.0446	tumor
TCGA-EY-A548-01A-11R-A27V-07	6.1798	3.05175	0.418244	tumor
TCGA-BG-A0W2-01A-11R-A109-07	7.72245	4.07617	1.38565	tumor
TCGA-B5-A11X-01A-11R-A10J-07	0	0	0	tumor
TCGA-FI-A2D6-01A-11R-A17B-07	0.240864	0.689478	0.090447	tumor
TCGA-5B-A90C-01A-11R-A37O-07	8.09717	4.94005	1.16524	tumor
TCGA-AP-A0LG-01A-11R-A16W-07	8.68075	5.85773	3.09275	tumor
TCGA-AP-A1DV-01A-21R-A137-07	10.6349	1.95539	0.325617	tumor
TCGA-D1-A16Y-01A-31R-A12I-07	10.3431	5.86556	1.95628	tumor
TCGA-AJ-A3NC-01A-11R-A22K-07	10.0009	7.02896	3.1706	tumor
TCGA-B5-A3FH-01A-11R-A19W-07	11.1369	7.08092	2.33477	tumor
TCGA-AJ-A3EL-01A-11R-A213-07	6.75799	0.462995	0	tumor
TCGA-D1-A168-01A-31R-A12I-07	11.0379	5.31011	2.80428	tumor
TCGA-EY-A1GC-01A-11R-A13S-07	7.59035	5.39978	2.51324	tumor
TCGA-D1-A17U-01A-21R-A12I-07	9.58917	5.97077	3.64688	tumor
TCGA-AP-A0LM-01A-11R-A118-07	8.22188	2.88329	0.92873	tumor
TCGA-D1-A175-01A-11R-A12I-07	4.09364	2.90681	1.10447	tumor
TCGA-DI-A1NO-01A-31R-A157-07	5.9058	0	0.0781999	tumor
TCGA-BG-A0MI-01A-11R-A040-07	9.51138	6.4509	3.25918	tumor
TCGA-D1-A16F-01A-11R-A12I-07	11.6143	8.78172	5.61542	tumor
TCGA-A5-A2K5-01A-11R-A180-07	4.24598	1.34682	0.0409625	tumor
TCGA-EO-A22X-01A-11R-A180-07	0.391878	4.49263	0.888772	tumor
TCGA-DF-A2KV-01A-11R-A180-07	10.1712	8.18884	4.26605	tumor
TCGA-D1-A176-01A-11R-A12I-07	10.3634	8.49856	6.16261	tumor
TCGA-B5-A0JZ-01A-11R-A040-07	4.81772	2.20936	0.377846	tumor
TCGA-D1-A16V-01A-11R-A12I-07	4.95747	6.45047	3.1238	tumor
TCGA-BK-A139-01C-08R-A277-07	5.25003	2.54592	2.71504	tumor

## Sheet: Figure5b
Notes:The expression profile of LCN2, SAA1, SAA2 was substracted from TPM dataset of TCGA-UCEC.
	Patient.Identifier	LCN2	SAA1	SAA2	X.Other.Patient.ID	Form.completion.date	Tissue.Prospective.Collection.Indicator	Tissue.Retrospective.Collection.Indicator	Birth.from.Initial.Pathologic.Diagnosis.Date	Sex	Menopause.Status	History.menopausal.hormone.therapy	History.hormonal.contraceptives.use	History.tamoxifen.use	Hypertension.diagnosis	Participant.Personal.Medical.History.Diabetes.Mellitus.Ind.3	Pregnancies.full.term.count	History.colorectal.cancer	Patient.Height	Patient.Weight	Race.Category	Ethnicity.Category	Prior.Cancer.Diagnosis.Occurence	Neoadjuvant.Therapy.Type.Administered.Prior.To.Resection.Text	Person.Neoplasm.Status	Patient.s.Vital.Status	Days.to.Last.Followup	Death.from.Initial.Pathologic.Diagnosis.Date	Primary.Therapy.Outcome.Success.Type	Did.patient.start.adjuvant.postoperative.radiotherapy.	Adjuvant.Postoperative.Pharmaceutical.Therapy.Administered.Indicator	Primary.Other.Site.of.Disease.Name	Neoplasm.Histologic.Type.Name	Year.Cancer.Initial.Diagnosis	Diagnosis.Age	First.Pathologic.Diagnosis.Biospecimen.Acquisition.Method.Type	First.Pathologic.Diagnosis.Biospecimen.Acquisition.Other.Method.Type	Surgical.approach.at.diagnosis	Peritoneal.washing	Tumor.invasion.percent	Surgical.Margin.Resection.Status	Lymph.nodes.pelvic.examined.count	Lymph.nodes.pelvic.pos.by.he	Lymph.nodes.pelvic.pos.by.ihc	Lymph.nodes.pelvic.pos.total	Lymph.nodes.aortic.examined.count	Lymph.nodes.aortic.pos.by.he	Lymph.nodes.aortic.pos.by.ihc	Lymph.nodes.aortic.pos.total
1	TCGA-EY-A1GP	25.9156	1.2209	0.0829	75fb484d-cd12-4cf0-a99d-faf27aead118	5/19/11	YES	NO	-20011	Female	Post (prior bilateral ovariectomy OR >12 mo since LMP with no prior hysterectomy)	[Not Available]	[Not Available]	[Not Available]	[Not Available]	[Not Available]	[Not Available]	[Not Available]	158	72	BLACK OR AFRICAN AMERICAN	NOT HISPANIC OR LATINO	No	No	TUMOR FREE	Alive	348	[Not Applicable]	[Not Available]	[Not Available]	[Not Available]	[Not Applicable]	Endometrioid endometrial adenocarcinoma	2010	54	Office Endometrial Biopsy	[Not Applicable]	Minimally Invasive	negative	32	R0	0	[Not Available]	[Not Available]	[Not Available]	0	[Not Available]	[Not Available]	[Not Available]
2	TCGA-BG-A0W1	64.8714	20.4851	3.1235	2d750c67-24a2-4b12-b4f2-dbd65f2f27f0	3/18/11	NO	YES	-32750	Female	Post (prior bilateral ovariectomy OR >12 mo since LMP with no prior hysterectomy)	[Not Available]	[Not Available]	[Not Available]	[Not Available]	[Not Available]	[Not Available]	[Not Available]	130	56	WHITE	NOT HISPANIC OR LATINO	No	No	TUMOR FREE	Alive	908	[Not Applicable]	[Not Available]	[Not Available]	[Not Available]	[Not Applicable]	Endometrioid endometrial adenocarcinoma	2007	89	Dilation and curettage procedure	[Not Applicable]	open	[Not Available]	45	R0	11	0	[Not Available]	[Not Available]	[Not Available]	[Not Available]	[Not Available]	[Not Available]
3	TCGA-BS-A0U9	162.043	87.4209	12.7724	5ffa2ec6-2d94-4b09-8fb9-3591cf38fa4f	3/28/11	NO	YES	-21580	Female	Post (prior bilateral ovariectomy OR >12 mo since LMP with no prior hysterectomy)	[Not Available]	[Not Available]	[Not Available]	[Not Available]	[Not Available]	[Not Available]	[Not Available]	170	99	NATIVE HAWAIIAN OR OTHER PACIFIC ISLANDER	NOT HISPANIC OR LATINO	No	No	TUMOR FREE	Alive	1749	[Not Applicable]	[Not Available]	[Not Available]	[Not Available]	[Not Applicable]	Endometrioid endometrial adenocarcinoma	2006	59	Cytology (e.g. Peritoneal or pleural fluid)	[Not Applicable]	open	negative	5	RX	34	0	0	0	3	0	0	0
4	TCGA-A5-A0GB	14.7703	13.5204	1.084	2f4458b6-3caf-4e33-890e-a04722badd1b	2009-10-10	NO	YES	-23883	Female	Post (prior bilateral ovariectomy OR >12 mo since LMP with no prior hysterectomy)	[Not Available]	[Not Available]	[Not Available]	[Not Available]	[Not Available]	[Not Available]	[Not Available]	165	122	WHITE	[Not Available]	No	No	TUMOR FREE	Alive	275	[Not Applicable]	[Not Available]	[Not Available]	[Not Available]	[Not Applicable]	Endometrioid endometrial adenocarcinoma	2008	65	Office Endometrial Biopsy	[Not Applicable]	open	[Not Available]	[Not Available]	R0	5	0	0	0	10	0	0	0
5	TCGA-AX-A2HH	179.683	7.6173	0.9046	52FEF8A9-6860-48BD-B992-A56CCAD1243C	10/31/11	NO	YES	-21924	Female	[Not Available]	[Not Available]	[Not Available]	[Not Available]	[Not Available]	[Not Available]	[Not Available]	[Not Available]	155	65	WHITE	NOT HISPANIC OR LATINO	No	No	WITH TUMOR	Alive	540	[Not Applicable]	[Not Available]	[Not Available]	[Not Available]	[Not Applicable]	Endometrioid endometrial adenocarcinoma	2010	60	Office Endometrial Biopsy	[Not Applicable]	open	negative	[Not Available]	R1	18	[Not Available]	[Not Available]	0	4	[Not Available]	[Not Available]	0
6	TCGA-BG-A0MS	934.176	221.108	18.98	a798a8cc-4e72-4a8c-9e20-74a14deafd12	2012-09-10	NO	YES	-19547	Female	Post (prior bilateral ovariectomy OR >12 mo since LMP with no prior hysterectomy)	[Not Available]	[Not Available]	[Not Available]	[Not Available]	[Not Available]	[Not Available]	[Not Available]	160	65	WHITE	NOT HISPANIC OR LATINO	Yes	No	TUMOR FREE	Alive	553	[Not Applicable]	[Not Available]	[Not Available]	[Not Available]	[Not Applicable]	Endometrioid endometrial adenocarcinoma	2009	53	Dilation and curettage procedure	[Not Applicable]	open	negative	44	R0	[Not Available]	[Not Available]	[Not Available]	[Not Available]	[Not Available]	[Not Available]	[Not Available]	[Not Available]
7	TCGA-BK-A4ZD	14.0697	0.5857	0.1159	1C4D225E-E065-4E26-9413-78F54A7E0CF5	2/28/13	YES	NO	-15536	Female	Pre (<6 months since LMP AND no prior bilateral ovariectomy AND not on estrogen replacement)	[Not Available]	[Not Available]	[Not Available]	YES	YES	3	NO	163	142	BLACK OR AFRICAN AMERICAN	NOT HISPANIC OR LATINO	No	No	TUMOR FREE	Alive	211	[Not Applicable]	Complete Remission/Response	NO	NO	[Not Applicable]	Endometrioid endometrial adenocarcinoma	2012	42	Office Endometrial Biopsy	[Not Applicable]	Minimally Invasive	negative	25	R0	14	0	[Not Available]	0	2	0	[Not Available]	0
8	TCGA-QS-A5YQ	364.306	62.5186	2.2646	03381D49-E25F-4376-8E36-F47063A7D3FB	5/14/13	YES	NO	-20425	Female	Post (prior bilateral ovariectomy OR >12 mo since LMP with no prior hysterectomy)	[Not Available]	[Not Available]	Never Used	NO	NO	1	NO	160	83	BLACK OR AFRICAN AMERICAN	NOT HISPANIC OR LATINO	No	No	TUMOR FREE	Alive	128	[Not Applicable]	[Not Applicable]	YES	YES	[Not Applicable]	Endometrioid endometrial adenocarcinoma	2013	55	Office Endometrial Biopsy	[Not Applicable]	Minimally Invasive	[Not Available]	10	R0	7	0	0	0	0	[Not Available]	[Not Available]	[Not Available]
9	TCGA-EY-A2OP	181.467	29.1926	1.4792	F7165DEA-C528-44F3-954F-E111A3D77B4E	11/15/11	YES	NO	-23090	Female	Post (prior bilateral ovariectomy OR >12 mo since LMP with no prior hysterectomy)	[Not Available]	[Not Available]	[Not Available]	[Not Available]	[Not Available]	[Not Available]	[Not Available]	150	57	WHITE	NOT HISPANIC OR LATINO	No	No	TUMOR FREE	Alive	504	[Not Applicable]	[Not Available]	[Not Available]	[Not Available]	[Not Applicable]	Endometrioid endometrial adenocarcinoma	2010	63	Office Endometrial Biopsy	[Not Applicable]	Minimally Invasive	negative	10	R0	12	0	[Not Available]	0	7	0	[Not Available]	0
10	TCGA-AX-A1CN	55.7804	29.0647	5.2511	d70b3c6e-04da-4abc-a832-a461e4cfcc94	2005-10-11	NO	YES	-19860	Female	Pre (<6 months since LMP AND no prior bilateral ovariectomy AND not on estrogen replacement)	[Not Available]	[Not Available]	[Not Available]	[Not Available]	[Not Available]	[Not Available]	[Not Available]	175	146	WHITE	NOT HISPANIC OR LATINO	No	No	TUMOR FREE	Alive	764	[Not Applicable]	[Not Available]	[Not Available]	[Not Available]	[Not Applicable]	Endometrioid endometrial adenocarcinoma	2009	54	Office Endometrial Biopsy	[Not Applicable]	open	negative	50	R0	13	0	[Not Available]	0	5	0	[Not Available]	0
11	TCGA-EO-A3AU	871.806	394.151	30.3135	8E225F5F-49C1-4A39-A8B5-41FEA6A79819	2006-01-12	[Not Available]	YES	-26406	Female	Post (prior bilateral ovariectomy OR >12 mo since LMP with no prior hysterectomy)	[Not Available]	[Not Available]	[Not Available]	[Not Available]	[Not Available]	[Not Available]	[Not Available]	150	78	[Not Available]	[Not Available]	No	No	TUMOR FREE	Alive	589	[Not Applicable]	[Not Available]	[Not Available]	[Not Available]	[Not Applicable]	Endometrioid endometrial adenocarcinoma	2010	72	Other method, specify:	Endocervical curettage	Minimally Invasive	negative	51	[Not Available]	14	1	[Not Available]	[Not Available]	1	0	[Not Available]	[Not Available]
12	TCGA-PG-A917	60.9624	5.3612	0.1656	B1B9173C-B370-4FE5-A263-C807E8A9709C	4/28/14	NO	YES	-27104	Female	Post (prior bilateral ovariectomy OR >12 mo since LMP with no prior hysterectomy)	No, I have never taken menopausal hormone therapy.	Former User	Never Used	YES	NO	2	NO	[Not Available]	[Not Available]	BLACK OR AFRICAN AMERICAN	NOT HISPANIC OR LATINO	No	No	TUMOR FREE	Alive	212	[Not Applicable]	Complete Remission/Response	NO	NO	[Not Applicable]	Endometrioid endometrial adenocarcinoma	2012	74	Cytology (e.g. Peritoneal or pleural fluid)	[Not Applicable]	open	positive	[Not Available]	R0	0	[Not Available]	[Not Available]	[Not Available]	0	[Not Available]	[Not Available]	[Not Available]
13	TCGA-BK-A139	175.635	10.2149	1.0244	8d9e4917-334b-4c76-aee1-1e22be772db0	2/23/11	YES	NO	-27077	Female	Post (prior bilateral ovariectomy OR >12 mo since LMP with no prior hysterectomy)	[Not Available]	[Not Available]	[Not Available]	[Not Available]	[Not Available]	[Not Available]	[Not Available]	154	59	WHITE	NOT HISPANIC OR LATINO	No	No	TUMOR FREE	Dead	239	[Not Applicable]	[Not Available]	[Not Available]	[Not Available]	[Not Applicable]	Endometrioid endometrial adenocarcinoma	2010	74	Office Endometrial Biopsy	[Not Applicable]	Minimally Invasive	[Not Available]	[Not Available]	R0	24	0	0	0	9	0	0	0
14	TCGA-BS-A0TE	1622.23	2.5994	0.2352	09066fbf-6a1d-46c9-a4c5-c53340c3d1ba	11/19/10	NO	YES	-12983	Female	Pre (<6 months since LMP AND no prior bilateral ovariectomy AND not on estrogen replacement)	[Not Available]	[Not Available]	[Not Available]	[Not Available]	[Not Available]	[Not Available]	[Not Available]	168	91	ASIAN	NOT HISPANIC OR LATINO	No	No	WITH TUMOR	Dead	[Not Available]	146	[Not Available]	[Not Available]	[Not Available]	[Not Applicable]	Endometrioid endometrial adenocarcinoma	2005	35	Other method, specify:	biopsy of cervical tissue	open	positive	100	R2	6	0	4	0	0	[Not Available]	[Not Available]	[Not Available]
15	TCGA-EY-A1GD	504.136	441.534	46.4232	33efe6c6-9159-48e8-b759-fba9ddbde761	2005-02-11	NO	YES	-18638	Female	Pre (<6 months since LMP AND no prior bilateral ovariectomy AND not on estrogen replacement)	[Not Available]	[Not Available]	[Not Available]	[Not Available]	[Not Available]	[Not Available]	[Not Available]	157	79	BLACK OR AFRICAN AMERICAN	NOT HISPANIC OR LATINO	No	No	TUMOR FREE	Alive	248	[Not Applicable]	[Not Available]	[Not Available]	[Not Available]	[Not Applicable]	Endometrioid endometrial adenocarcinoma	2009	51	Tumor resection	[Not Applicable]	Minimally Invasive	negative	0	R0	20	0	[Not Available]	0	3	0	[Not Available]	0
16	TCGA-B5-A11I	404.954	67.6781	2.3296	f6d136c7-c250-4361-9fed-50f513959a40	1/27/11	NO	YES	-23857	Female	Post (prior bilateral ovariectomy OR >12 mo since LMP with no prior hysterectomy)	[Not Available]	[Not Available]	[Not Available]	[Not Available]	[Not Available]	[Not Available]	[Not Available]	159	124	BLACK OR AFRICAN AMERICAN	[Not Available]	No	No	WITH TUMOR	Alive	2038	[Not Applicable]	[Not Available]	[Not Available]	[Not Available]	[Not Applicable]	Endometrioid endometrial adenocarcinoma	2005	65	Office Endometrial Biopsy	[Not Applicable]	open	negative	8	[Not Available]	6	[Not Available]	[Not Available]	0	7	[Not Available]	[Not Available]	0
17	TCGA-AJ-A6NU	1797.91	22.2417	5.782	41E14A71-95DF-46D3-A357-A227A00029CF	6/30/14	YES	NO	-23498	Female	Post (prior bilateral ovariectomy OR >12 mo since LMP with no prior hysterectomy)	[Not Available]	[Not Available]	Never Used	[Not Available]	[Not Available]	[Not Available]	NO	165	167	BLACK OR AFRICAN AMERICAN	NOT HISPANIC OR LATINO	No	No	TUMOR FREE	Alive	30	[Not Applicable]	Complete Remission/Response	[Not Available]	[Not Available]	[Not Applicable]	Endometrioid endometrial adenocarcinoma	2012	64	Office Endometrial Biopsy	[Not Applicable]	Minimally Invasive	negative	0	R0	10	0	[Not Available]	0	0	0	[Not Available]	0
18	TCGA-PG-A916	92.1735	66.5838	4.6887	5EDAED6D-9914-4DF2-A843-D6009C36CBCC	4/28/14	NO	YES	-25617	Female	Post (prior bilateral ovariectomy OR >12 mo since LMP with no prior hysterectomy)	No, I have never taken menopausal hormone therapy.	Never Used	Never Used	YES	NO	1	NO	[Not Available]	[Not Available]	BLACK OR AFRICAN AMERICAN	NOT HISPANIC OR LATINO	No	No	TUMOR FREE	Alive	342	[Not Applicable]	Complete Remission/Response	NO	NO	[Not Applicable]	Endometrioid endometrial adenocarcinoma	2013	70	Office Endometrial Biopsy	[Not Applicable]	open	negative	[Not Available]	R0	0	[Not Available]	[Not Available]	[Not Available]	0	[Not Available]	[Not Available]	[Not Available]
19	TCGA-B5-A0K9	1363.62	527.296	40.3337	4485cc98-5d58-4eb4-8325-7d1a617b6461	1/20/11	NO	YES	-32289	Female	Post (prior bilateral ovariectomy OR >12 mo since LMP with no prior hysterectomy)	[Not Available]	[Not Available]	[Not Available]	[Not Available]	[Not Available]	[Not Available]	[Not Available]	160	65	WHITE	[Not Available]	No	No	TUMOR FREE	Dead	167	[Not Applicable]	[Not Available]	[Not Available]	[Not Available]	[Not Applicable]	Endometrioid endometrial adenocarcinoma	2009	88	Office Endometrial Biopsy	[Not Applicable]	Minimally Invasive	negative	87	[Not Available]	0	[Not Available]	[Not Available]	[Not Available]	0	[Not Available]	[Not Available]	[Not Available]
20	TCGA-AJ-A3OL	41.1083	2.056	0	7F91A0C5-D639-48EA-B3F7-B6F385E047ED	4/19/12	YES	NO	-20115	Female	Post (prior bilateral ovariectomy OR >12 mo since LMP with no prior hysterectomy)	[Not Available]	[Not Available]	[Not Available]	[Not Available]	[Not Available]	[Not Available]	[Not Available]	160	64	WHITE	NOT HISPANIC OR LATINO	No	No	TUMOR FREE	Dead	57	[Not Applicable]	[Not Available]	[Not Available]	[Not Available]	[Not Applicable]	Endometrioid endometrial adenocarcinoma	2011	55	Dilation and curettage procedure	[Not Applicable]	[Not Available]	negative	80	R0	9	0	[Not Available]	0	6	0	[Not Available]	0
21	TCGA-AP-A054	0.9441	0	0.0611	d77e4dbc-b239-4742-8cb7-efd427010d13	9/23/10	NO	YES	-23404	Female	Post (prior bilateral ovariectomy OR >12 mo since LMP with no prior hysterectomy)	[Not Available]	[Not Available]	[Not Available]	[Not Available]	[Not Available]	[Not Available]	[Not Available]	167	75	WHITE	NOT HISPANIC OR LATINO	No	No	WITH TUMOR	Dead	[Not Available]	709	[Not Available]	[Not Available]	[Not Available]	[Not Applicable]	Endometrioid endometrial adenocarcinoma	2004	64	Dilation and curettage procedure	[Not Applicable]	open	positive	100	R1	22	1	0	1	4	0	0	0
22	TCGA-A5-A0R8	2376.07	838.926	116.854	06d16b6b-9ca6-4cec-a785-f27aa4323cec	12/17/10	NO	YES	-29777	Female	Post (prior bilateral ovariectomy OR >12 mo since LMP with no prior hysterectomy)	[Not Available]	[Not Available]	[Not Available]	[Not Available]	[Not Available]	[Not Available]	[Not Available]	160	62	WHITE	NOT HISPANIC OR LATINO	No	No	TUMOR FREE	Alive	126	[Not Applicable]	[Not Available]	[Not Available]	[Not Available]	[Not Applicable]	Endometrioid endometrial adenocarcinoma	2010	81	Office Endometrial Biopsy	[Not Applicable]	open	[Not Available]	57	R0	7	0	0	0	0	0	0	0
23	TCGA-BS-A0UF	203.459	6.236	0.0449	f77d7256-2ccf-42a7-9b30-332ac24ca812	3/28/11	NO	YES	-23771	Female	Post (prior bilateral ovariectomy OR >12 mo since LMP with no prior hysterectomy)	[Not Available]	[Not Available]	[Not Available]	[Not Available]	[Not Available]	[Not Available]	[Not Available]	147	57	ASIAN	NOT HISPANIC OR LATINO	No	No	TUMOR FREE	Alive	1843	[Not Applicable]	[Not Available]	[Not Available]	[Not Available]	[Not Applicable]	Endometrioid endometrial adenocarcinoma	2004	65	Office Endometrial Biopsy	[Not Applicable]	open	negative	30	R0	9	0	0	0	4	0	0	0
24	TCGA-AX-A1C9	233.262	24.1897	4.6751	2714af93-e200-4b4a-9df8-7d837b37489f	2005-10-11	NO	YES	-26903	Female	Post (prior bilateral ovariectomy OR >12 mo since LMP with no prior hysterectomy)	[Not Available]	[Not Available]	[Not Available]	[Not Available]	[Not Available]	[Not Available]	[Not Available]	152	73	WHITE	NOT HISPANIC OR LATINO	No	No	TUMOR FREE	Alive	464	[Not Applicable]	[Not Available]	[Not Available]	[Not Available]	[Not Applicable]	Endometrioid endometrial adenocarcinoma	2009	73	Office Endometrial Biopsy	[Not Applicable]	Minimally Invasive	negative	50	R0	17	0	[Not Available]	0	3	0	[Not Available]	0
25	TCGA-A5-A0GN	2219.73	100.204	3.1048	a2a2dbda-d10c-49c4-86a8-61baf6160cda	9/13/10	NO	YES	-24020	Female	Post (prior bilateral ovariectomy OR >12 mo since LMP with no prior hysterectomy)	[Not Available]	[Not Available]	[Not Available]	[Not Available]	[Not Available]	[Not Available]	[Not Available]	164	68	WHITE	NOT HISPANIC OR LATINO	No	No	TUMOR FREE	Alive	1477	[Not Applicable]	[Not Available]	[Not Available]	[Not Available]	[Not Applicable]	Endometrioid endometrial adenocarcinoma	2006	65	Office Endometrial Biopsy	[Not Applicable]	open	[Not Available]	56	R0	5	0	0	0	0	0	0	0
26	TCGA-BK-A6W3	1259.94	171.316	8.0189	119B1761-A5B4-42B6-9971-ECE11FB0E0F6	11/29/13	YES	NO	-12590	Female	Pre (<6 months since LMP AND no prior bilateral ovariectomy AND not on estrogen replacement)	No, I have never taken menopausal hormone therapy.	[Not Available]	Never Used	NO	NO	3	NO	167	89	BLACK OR AFRICAN AMERICAN	NOT HISPANIC OR LATINO	No	No	TUMOR FREE	Alive	86	[Not Applicable]	Complete Remission/Response	NO	NO	[Not Applicable]	Endometrioid endometrial adenocarcinoma	2013	34	Office Endometrial Biopsy	[Not Applicable]	[Not Available]	negative	[Not Available]	R0	0	[Not Available]	[Not Available]	[Not Available]	0	[Not Available]	[Not Available]	[Not Available]
27	TCGA-D1-A16B	410.872	76.5333	18.6436	bca1057a-1e96-404d-8a37-5a8dc1944ee7	4/13/11	NO	YES	-23450	Female	Post (prior bilateral ovariectomy OR >12 mo since LMP with no prior hysterectomy)	[Not Available]	[Not Available]	[Not Available]	[Not Available]	[Not Available]	[Not Available]	[Not Available]	159	86	WHITE	NOT HISPANIC OR LATINO	No	No	TUMOR FREE	Alive	744	[Not Applicable]	[Not Available]	[Not Available]	[Not Available]	[Not Applicable]	Endometrioid endometrial adenocarcinoma	2008	64	Office Endometrial Biopsy	[Not Applicable]	Minimally Invasive	negative	56	R0	18	0	0	0	12	0	0	0
28	TCGA-BS-A0UJ	567.488	35.3343	1.5372	ff82548a-f1bb-4daa-a8f7-b3831b5843ad	3/25/11	NO	YES	-25149	Female	Post (prior bilateral ovariectomy OR >12 mo since LMP with no prior hysterectomy)	[Not Available]	[Not Available]	[Not Available]	[Not Available]	[Not Available]	[Not Available]	[Not Available]	155	52	ASIAN	NOT HISPANIC OR LATINO	No	No	TUMOR FREE	Alive	27	[Not Applicable]	[Not Available]	[Not Available]	[Not Available]	[Not Applicable]	Endometrioid endometrial adenocarcinoma	2004	68	Office Endometrial Biopsy	[Not Applicable]	open	negative	0	R0	0	[Not Available]	[Not Available]	[Not Available]	0	[Not Available]	[Not Available]	[Not Available]
29	TCGA-EO-A22S	92.8248	2.3956	0.6069	8F2D3495-8CE7-4F6E-A41D-8CFAE5750937	10/26/11	NO	YES	-21328	Female	Post (prior bilateral ovariectomy OR >12 mo since LMP with no prior hysterectomy)	[Not Available]	[Not Available]	[Not Available]	[Not Available]	[Not Available]	[Not Available]	[Not Available]	156	84	[Not Available]	[Not Available]	No	No	TUMOR FREE	Alive	1066	[Not Applicable]	[Not Available]	[Not Available]	[Not Available]	[Not Applicable]	Endometrioid endometrial adenocarcinoma	2008	58	Office Endometrial Biopsy	[Not Applicable]	open	[Not Available]	51	R0	25	0	[Not Available]	[Not Available]	5	0	[Not Available]	[Not Available]
30	TCGA-B5-A11N	1041.23	95.2243	4.533	ca594f56-9c68-4b7e-84b2-669f1004e3a4	2002-10-11	NO	YES	-25442	Female	Post (prior bilateral ovariectomy OR >12 mo since LMP with no prior hysterectomy)	[Not Available]	[Not Available]	[Not Available]	[Not Available]	[Not Available]	[Not Available]	[Not Available]	174	90	WHITE	[Not Available]	No	No	TUMOR FREE	Alive	1147	[Not Applicable]	[Not Available]	[Not Available]	[Not Available]	[Not Applicable]	Endometrioid endometrial adenocarcinoma	2007	69	Office Endometrial Biopsy	[Not Applicable]	Minimally Invasive	negative	5	[Not Available]	46	[Not Available]	[Not Available]	0	0	[Not Available]	[Not Available]	[Not Available]
31	TCGA-D1-A17L	210.771	6.9524	0.5708	67ccb182-3021-4621-bffb-6565574dbc58	4/14/11	NO	YES	-29899	Female	Post (prior bilateral ovariectomy OR >12 mo since LMP with no prior hysterectomy)	[Not Available]	[Not Available]	[Not Available]	[Not Available]	[Not Available]	[Not Available]	[Not Available]	172	123	WHITE	NOT HISPANIC OR LATINO	No	No	TUMOR FREE	Alive	459	[Not Applicable]	[Not Available]	[Not Available]	[Not Available]	[Not Applicable]	Endometrioid endometrial adenocarcinoma	2009	81	Office Endometrial Biopsy	[Not Applicable]	open	negative	22	R0	34	0	[Not Available]	0	0	[Not Available]	[Not Available]	[Not Available]
32	TCGA-D1-A165	119.771	16.5622	2.8664	9bc2f33f-3067-4000-bc8a-1c5bb671d101	4/13/11	NO	YES	-23526	Female	Post (prior bilateral ovariectomy OR >12 mo since LMP with no prior hysterectomy)	[Not Available]	[Not Available]	[Not Available]	[Not Available]	[Not Available]	[Not Available]	[Not Available]	181	87	WHITE	NOT HISPANIC OR LATINO	No	No	TUMOR FREE	Alive	20	[Not Applicable]	[Not Available]	[Not Available]	[Not Available]	[Not Applicable]	Endometrioid endometrial adenocarcinoma	2008	64	Office Endometrial Biopsy	[Not Applicable]	Minimally Invasive	positive	25	R0	30	0	0	0	13	0	0	0
33	TCGA-A5-A0GQ	3425.84	758.024	59.8893	c8d672ed-9910-4f80-b222-38c833f55850	2001-07-11	NO	YES	-28078	Female	Post (prior bilateral ovariectomy OR >12 mo since LMP with no prior hysterectomy)	[Not Available]	[Not Available]	[Not Available]	[Not Available]	[Not Available]	[Not Available]	[Not Available]	150	57	WHITE	NOT HISPANIC OR LATINO	No	No	TUMOR FREE	Alive	1167	[Not Applicable]	[Not Available]	[Not Available]	[Not Available]	[Not Applicable]	Endometrioid endometrial adenocarcinoma	2007	76	Office Endometrial Biopsy	[Not Applicable]	open	[Not Available]	50	R0	2	0	0	0	0	[Not Available]	[Not Available]	[Not Available]
34	TCGA-D1-A2G5	88.7237	26.312	3.5711	016E515E-7F78-4997-9B97-3628464D9222	2010-11-11	NO	YES	-18322	Female	Post (prior bilateral ovariectomy OR >12 mo since LMP with no prior hysterectomy)	[Not Available]	[Not Available]	[Not Available]	[Not Available]	[Not Available]	[Not Available]	[Not Available]	173	143	WHITE	NOT HISPANIC OR LATINO	Yes	No	WITH TUMOR	Alive	1260	[Not Applicable]	[Not Available]	[Not Available]	[Not Available]	[Not Applicable]	Endometrioid endometrial adenocarcinoma	2007	50	Office Endometrial Biopsy	[Not Applicable]	open	negative	20	R0	37	1	0	1	15	0	0	0
35	TCGA-AP-A1DM	16.4108	0.8539	0.5408	ca7f9d8b-2abc-4606-bf95-4c42791b38bd	2005-09-11	NO	YES	-22239	Female	Post (prior bilateral ovariectomy OR >12 mo since LMP with no prior hysterectomy)	[Not Available]	[Not Available]	[Not Available]	[Not Available]	[Not Available]	[Not Available]	[Not Available]	159	92	WHITE	[Not Available]	No	No	TUMOR FREE	Alive	1329	[Not Applicable]	[Not Available]	[Not Available]	[Not Available]	[Not Applicable]	Endometrioid endometrial adenocarcinoma	2007	60	Dilation and curettage procedure	[Not Applicable]	Minimally Invasive	negative	23	R0	22	0	0	0	4	0	0	0
36	TCGA-EY-A1GF	42.2767	5.8275	0.7808	615ea37d-6302-4d68-b253-d24efd947c3e	2005-11-11	NO	YES	-27450	Female	Post (prior bilateral ovariectomy OR >12 mo since LMP with no prior hysterectomy)	[Not Available]	[Not Available]	[Not Available]	[Not Available]	[Not Available]	[Not Available]	[Not Available]	165	71	BLACK OR AFRICAN AMERICAN	NOT HISPANIC OR LATINO	No	No	TUMOR FREE	Alive	532	[Not Applicable]	[Not Available]	[Not Available]	[Not Available]	[Not Applicable]	Endometrioid endometrial adenocarcinoma	2009	75	Dilation and curettage procedure	[Not Applicable]	Minimally Invasive	negative	11	R0	16	0	[Not Available]	0	9	0	[Not Available]	0
37	TCGA-D1-A15Z	58.9571	4.9243	0.4068	c5df9142-27f6-4d97-933e-c79ea9199362	4/13/11	NO	YES	-26638	Female	Post (prior bilateral ovariectomy OR >12 mo since LMP with no prior hysterectomy)	[Not Available]	[Not Available]	[Not Available]	[Not Available]	[Not Available]	[Not Available]	[Not Available]	160	125	WHITE	NOT HISPANIC OR LATINO	No	No	TUMOR FREE	Dead	[Not Available]	58	[Not Available]	[Not Available]	[Not Available]	[Not Applicable]	Endometrioid endometrial adenocarcinoma	2008	72	Office Endometrial Biopsy	[Not Applicable]	open	[Not Available]	30	R0	28	0	0	0	5	0	0	0
38	TCGA-EY-A547	10.4147	0.7259	0.1149	3424120F-248F-451A-948C-E320C19D1B19	2/27/13	YES	NO	-27686	Female	Post (prior bilateral ovariectomy OR >12 mo since LMP with no prior hysterectomy)	[Not Available]	[Not Available]	Never Used	YES	YES	1	NO	166	108	BLACK OR AFRICAN AMERICAN	NOT HISPANIC OR LATINO	Yes	No	TUMOR FREE	Alive	545	[Not Applicable]	Complete Remission/Response	YES	NO	[Not Applicable]	Endometrioid endometrial adenocarcinoma	2011	75	Office Endometrial Biopsy	[Not Applicable]	Minimally Invasive	negative	14	R0	10	0	[Not Available]	0	8	0	[Not Available]	0
39	TCGA-EO-A22T	224.991	28.4414	4.1664	63170B0E-78CF-45D9-AF9D-CE986AC66991	10/26/11	NO	YES	-20608	Female	Post (prior bilateral ovariectomy OR >12 mo since LMP with no prior hysterectomy)	[Not Available]	[Not Available]	[Not Available]	[Not Available]	[Not Available]	[Not Available]	[Not Available]	152	53	ASIAN	NOT HISPANIC OR LATINO	No	No	TUMOR FREE	Alive	1004	[Not Applicable]	[Not Available]	[Not Available]	[Not Available]	[Not Applicable]	Endometrioid endometrial adenocarcinoma	2008	56	Office Endometrial Biopsy	[Not Applicable]	open	[Not Available]	49	R0	19	0	[Not Available]	0	11	0	[Not Available]	[Not Available]
40	TCGA-BG-A220	96.0521	42.8711	10.6761	41dcafa0-b196-46dd-ab07-58cb747c9ebc	9/28/11	NO	YES	-25346	Female	[Not Available]	[Not Available]	[Not Available]	[Not Available]	[Not Available]	[Not Available]	[Not Available]	[Not Available]	[Not Available]	127	WHITE	NOT HISPANIC OR LATINO	Yes	No	TUMOR FREE	Alive	221	[Not Applicable]	[Not Available]	[Not Available]	[Not Available]	[Not Applicable]	Endometrioid endometrial adenocarcinoma	2010	69	Office Endometrial Biopsy	[Not Applicable]	open	[Not Available]	[Not Available]	[Not Available]	0	[Not Available]	[Not Available]	[Not Available]	0	[Not Available]	[Not Available]	[Not Available]
41	TCGA-EY-A2OQ	15.4012	3.2732	0.1196	029F0F1D-DD22-44D2-A623-CB9A33CB9438	11/15/11	YES	NO	-22309	Female	Post (prior bilateral ovariectomy OR >12 mo since LMP with no prior hysterectomy)	[Not Available]	[Not Available]	[Not Available]	[Not Available]	[Not Available]	[Not Available]	[Not Available]	155	79	WHITE	NOT HISPANIC OR LATINO	No	No	TUMOR FREE	Alive	294	[Not Applicable]	[Not Available]	[Not Available]	[Not Available]	[Not Applicable]	Endometrioid endometrial adenocarcinoma	2011	61	Office Endometrial Biopsy	[Not Applicable]	Minimally Invasive	negative	29	R0	22	0	[Not Available]	0	15	0	[Not Available]	0
42	TCGA-AX-A2H8	41.6083	6.7323	0.533	DA0474B3-48AB-4398-AE4B-F15E27E99B2D	10/31/11	NO	YES	-23448	Female	Post (prior bilateral ovariectomy OR >12 mo since LMP with no prior hysterectomy)	[Not Available]	[Not Available]	[Not Available]	[Not Available]	[Not Available]	[Not Available]	[Not Available]	160	113	WHITE	NOT HISPANIC OR LATINO	Yes	No	TUMOR FREE	Alive	1861	[Not Applicable]	[Not Available]	[Not Available]	[Not Available]	[Not Applicable]	Endometrioid endometrial adenocarcinoma	2006	64	Office Endometrial Biopsy	[Not Applicable]	open	negative	[Not Available]	R0	22	[Not Available]	[Not Available]	0	17	[Not Available]	[Not Available]	0
43	TCGA-B5-A0K6	1981.31	308.127	32.0068	5cba9441-6812-49c0-a0f6-7928ed4e5b81	1/19/11	NO	YES	-21515	Female	Post (prior bilateral ovariectomy OR >12 mo since LMP with no prior hysterectomy)	[Not Available]	[Not Available]	[Not Available]	[Not Available]	[Not Available]	[Not Available]	[Not Available]	167	132	WHITE	[Not Available]	No	No	TUMOR FREE	Alive	418	[Not Applicable]	[Not Available]	[Not Available]	[Not Available]	[Not Applicable]	Endometrioid endometrial adenocarcinoma	2009	58	Dilation and curettage procedure	[Not Applicable]	Minimally Invasive	negative	7	[Not Available]	0	[Not Available]	[Not Available]	[Not Available]	0	[Not Available]	[Not Available]	[Not Available]
44	TCGA-AX-A2HG	162.576	62.3871	7.2362	7A2CF5CE-8317-4FFF-946E-B9937AFAB815	10/31/11	NO	YES	-20771	Female	Post (prior bilateral ovariectomy OR >12 mo since LMP with no prior hysterectomy)	[Not Available]	[Not Available]	[Not Available]	[Not Available]	[Not Available]	[Not Available]	[Not Available]	157	115	WHITE	HISPANIC OR LATINO	No	No	TUMOR FREE	Alive	661	[Not Applicable]	[Not Available]	[Not Available]	[Not Available]	[Not Applicable]	Endometrioid endometrial adenocarcinoma	2009	56	Office Endometrial Biopsy	[Not Applicable]	open	[Not Available]	67	R1	27	[Not Available]	[Not Available]	0	2	[Not Available]	[Not Available]	0
45	TCGA-AJ-A3NE	953.479	451.984	38.0365	1DCF33E9-4C9B-4B2B-914E-15E6BE5DCD07	4/17/12	YES	NO	-16957	Female	Pre (<6 months since LMP AND no prior bilateral ovariectomy AND not on estrogen replacement)	[Not Available]	[Not Available]	[Not Available]	[Not Available]	[Not Available]	[Not Available]	[Not Available]	160	80	WHITE	NOT HISPANIC OR LATINO	No	No	TUMOR FREE	Alive	78	[Not Applicable]	[Not Available]	[Not Available]	[Not Available]	[Not Applicable]	Endometrioid endometrial adenocarcinoma	2011	46	Office Endometrial Biopsy	[Not Applicable]	Minimally Invasive	negative	4	R0	24	0	[Not Available]	0	12	0	[Not Available]	0
46	TCGA-B5-A3FA	731.823	208.785	10.0926	AC9EC63A-C3B6-4D0C-B1A9-7C72DBAD456C	3/19/12	NO	YES	-26850	Female	Post (prior bilateral ovariectomy OR >12 mo since LMP with no prior hysterectomy)	[Not Available]	[Not Available]	[Not Available]	[Not Available]	[Not Available]	[Not Available]	[Not Available]	158	74	WHITE	[Not Available]	No	No	TUMOR FREE	Alive	2565	[Not Applicable]	[Not Available]	[Not Available]	[Not Available]	[Not Applicable]	Endometrioid endometrial adenocarcinoma	2004	73	Office Endometrial Biopsy	[Not Applicable]	Minimally Invasive	negative	52	[Not Available]	11	[Not Available]	[Not Available]	0	2	[Not Available]	[Not Available]	0
47	TCGA-D1-A3DG	115.257	25.1732	0.9077	7890628D-7120-4DBC-85AE-1F895B6660C2	2/15/12	NO	YES	-29771	Female	Post (prior bilateral ovariectomy OR >12 mo since LMP with no prior hysterectomy)	[Not Available]	[Not Available]	[Not Available]	[Not Available]	[Not Available]	[Not Available]	[Not Available]	168	86	WHITE	NOT HISPANIC OR LATINO	No	No	TUMOR FREE	Dead	130	[Not Applicable]	[Not Available]	[Not Available]	[Not Available]	[Not Applicable]	Endometrioid endometrial adenocarcinoma	2011	81	Excisional Biopsy	[Not Applicable]	open	positive	41	R0	0	[Not Available]	[Not Available]	[Not Available]	0	[Not Available]	[Not Available]	[Not Available]
48	TCGA-EY-A1GK	21.3055	9.0481	1.4327	972db411-9744-46f0-89c7-efe14135f1b4	5/18/11	YES	NO	-27127	Female	Post (prior bilateral ovariectomy OR >12 mo since LMP with no prior hysterectomy)	[Not Available]	[Not Available]	[Not Available]	[Not Available]	[Not Available]	[Not Available]	[Not Available]	160	105	WHITE	NOT HISPANIC OR LATINO	Yes	No	TUMOR FREE	Alive	504	[Not Applicable]	[Not Available]	[Not Available]	[Not Available]	[Not Applicable]	Endometrioid endometrial adenocarcinoma	2009	74	Dilation and curettage procedure	[Not Applicable]	Minimally Invasive	negative	58	R0	14	0	[Not Available]	0	12	0	[Not Available]	0
49	TCGA-BS-A0U7	494.5	732.135	38.789	282ddc43-922d-4f1f-80c7-6ba2de23b7bc	3/25/11	NO	YES	-23166	Female	Post (prior bilateral ovariectomy OR >12 mo since LMP with no prior hysterectomy)	[Not Available]	[Not Available]	[Not Available]	[Not Available]	[Not Available]	[Not Available]	[Not Available]	165	66	WHITE	NOT HISPANIC OR LATINO	No	No	TUMOR FREE	Dead	[Not Available]	935	[Not Available]	[Not Available]	[Not Available]	[Not Applicable]	Endometrioid endometrial adenocarcinoma	2003	63	Office Endometrial Biopsy	[Not Applicable]	open	[Not Available]	51	R0	13	0	0	0	14	0	0	0
50	TCGA-H5-A2HR	1038.03	197.782	3.7827	FDB395E7-FF30-400D-861E-0CF2462EE390	2010-01-11	NO	YES	-25986	Female	Post (prior bilateral ovariectomy OR >12 mo since LMP with no prior hysterectomy)	[Not Available]	[Not Available]	[Not Available]	[Not Available]	[Not Available]	[Not Available]	[Not Available]	[Not Available]	95	BLACK OR AFRICAN AMERICAN	NOT HISPANIC OR LATINO	No	No	TUMOR FREE	Alive	53	[Not Applicable]	[Not Available]	[Not Available]	[Not Available]	[Not Applicable]	Endometrioid endometrial adenocarcinoma	2006	71	Office Endometrial Biopsy	[Not Applicable]	open	negative	18	R0	19	0	[Not Available]	0	0	[Not Available]	[Not Available]	[Not Available]
51	TCGA-A5-A0GI	246.689	22.898	1.3662	3b21b47e-a15c-4b10-9702-62a14afdfb8c	12/15/10	NO	YES	-23195	Female	Post (prior bilateral ovariectomy OR >12 mo since LMP with no prior hysterectomy)	[Not Available]	[Not Available]	[Not Available]	[Not Available]	[Not Available]	[Not Available]	[Not Available]	168	66	WHITE	NOT HISPANIC OR LATINO	Yes	No	TUMOR FREE	Alive	1750	[Not Applicable]	[Not Available]	[Not Available]	[Not Available]	[Not Applicable]	Endometrioid endometrial adenocarcinoma	2005	63	Office Endometrial Biopsy	[Not Applicable]	open	[Not Available]	19	R0	6	0	0	0	1	0	0	0
52	TCGA-AX-A063	18.8407	4.0335	1.1496	e8909bdf-460c-4291-8e9b-7be12f343eae	5/24/11	NO	YES	-23045	Female	Post (prior bilateral ovariectomy OR >12 mo since LMP with no prior hysterectomy)	[Not Available]	[Not Available]	[Not Available]	[Not Available]	[Not Available]	[Not Available]	[Not Available]	160	88	WHITE	NOT HISPANIC OR LATINO	No	No	TUMOR FREE	Alive	2025	[Not Applicable]	[Not Available]	[Not Available]	[Not Available]	[Not Applicable]	Endometrioid endometrial adenocarcinoma	2004	63	Office Endometrial Biopsy	[Not Applicable]	open	negative	50	R0	19	0	[Not Available]	0	3	0	[Not Available]	0
53	TCGA-D1-A160	287.994	426.327	43.9579	170bbbac-940f-4e1b-b0b8-60fa36d0fa23	4/13/11	NO	YES	-25673	Female	Post (prior bilateral ovariectomy OR >12 mo since LMP with no prior hysterectomy)	[Not Available]	[Not Available]	[Not Available]	[Not Available]	[Not Available]	[Not Available]	[Not Available]	172	122	WHITE	NOT HISPANIC OR LATINO	No	No	TUMOR FREE	Alive	112	[Not Applicable]	[Not Available]	[Not Available]	[Not Available]	[Not Applicable]	Endometrioid endometrial adenocarcinoma	2008	70	Dilation and curettage procedure	[Not Applicable]	open	negative	20	R0	29	0	0	0	13	0	0	0
54	TCGA-FI-A2CX	2.2599	11.8165	1.294	DFFC7091-BC27-452C-AD94-1EE214107593	10/27/11	NO	YES	-30224	Female	Post (prior bilateral ovariectomy OR >12 mo since LMP with no prior hysterectomy)	[Not Available]	[Not Available]	[Not Available]	[Not Available]	[Not Available]	[Not Available]	[Not Available]	155	52	WHITE	NOT HISPANIC OR LATINO	Yes	No	TUMOR FREE	Alive	1217	[Not Applicable]	[Not Available]	[Not Available]	[Not Available]	[Not Applicable]	Endometrioid endometrial adenocarcinoma	2008	82	Dilation and curettage procedure	[Not Applicable]	Minimally Invasive	[Not Available]	33	R0	7	0	0	0	3	0	0	0
55	TCGA-D1-A17D	198.403	152.285	35.8384	7ddeddd1-b2ad-425f-94a2-9c476b959f2a	4/14/11	NO	YES	-21441	Female	Post (prior bilateral ovariectomy OR >12 mo since LMP with no prior hysterectomy)	[Not Available]	[Not Available]	[Not Available]	[Not Available]	[Not Available]	[Not Available]	[Not Available]	155	68	WHITE	NOT HISPANIC OR LATINO	No	No	TUMOR FREE	Alive	160	[Not Applicable]	[Not Available]	[Not Available]	[Not Available]	[Not Applicable]	Endometrioid endometrial adenocarcinoma	2009	58	Dilation and curettage procedure	[Not Applicable]	Minimally Invasive	negative	67	R0	23	0	[Not Available]	0	36	0	[Not Available]	0
56	TCGA-D1-A16O	1218.47	12.8546	2.2616	8f508b78-cdc6-4a3d-b86e-520746d78653	4/13/11	NO	YES	-16114	Female	Post (prior bilateral ovariectomy OR >12 mo since LMP with no prior hysterectomy)	[Not Available]	[Not Available]	[Not Available]	[Not Available]	[Not Available]	[Not Available]	[Not Available]	169	102	WHITE	NOT HISPANIC OR LATINO	No	No	TUMOR FREE	Alive	865	[Not Applicable]	[Not Available]	[Not Available]	[Not Available]	[Not Applicable]	Endometrioid endometrial adenocarcinoma	2008	44	Dilation and curettage procedure	[Not Applicable]	open	negative	12	R0	0	0	0	0	0	0	0	0
57	TCGA-AX-A0IS	704.432	66.5429	8.0189	2e5cf721-90b1-4470-b430-f055a1297c7f	5/17/11	NO	YES	-19173	Female	Post (prior bilateral ovariectomy OR >12 mo since LMP with no prior hysterectomy)	[Not Available]	[Not Available]	[Not Available]	[Not Available]	[Not Available]	[Not Available]	[Not Available]	168	132	WHITE	NOT HISPANIC OR LATINO	No	No	WITH TUMOR	Dead	1065	[Not Applicable]	[Not Available]	[Not Available]	[Not Available]	[Not Applicable]	Endometrioid endometrial adenocarcinoma	2008	52	Other method, specify:	Endocervical Biopsy	Minimally Invasive	negative	50	R1	10	0	[Not Available]	0	4	0	[Not Available]	0
58	TCGA-A5-A1OK	34.4353	20.4638	2.6486	2fe46394-cfc5-44bb-81a9-e438a0126f5b	2008-01-11	YES	NO	-23179	Female	Post (prior bilateral ovariectomy OR >12 mo since LMP with no prior hysterectomy)	[Not Available]	[Not Available]	[Not Available]	[Not Available]	[Not Available]	[Not Available]	[Not Available]	165	87	WHITE	NOT HISPANIC OR LATINO	Yes	No	TUMOR FREE	Alive	244	[Not Applicable]	[Not Available]	[Not Available]	[Not Available]	[Not Applicable]	Endometrioid endometrial adenocarcinoma	2010	63	Dilation and curettage procedure	[Not Applicable]	open	[Not Available]	100	R0	13	0	0	0	3	0	0	0
59	TCGA-EC-A1NJ	110.612	5.0743	0.505	b3aa16d6-1677-445d-a8d3-46657d4f8b43	6/23/11	YES	NO	-27002	Female	Post (prior bilateral ovariectomy OR >12 mo since LMP with no prior hysterectomy)	[Not Available]	[Not Available]	[Not Available]	[Not Available]	[Not Available]	[Not Available]	[Not Available]	153	62	WHITE	NOT HISPANIC OR LATINO	No	No	TUMOR FREE	Alive	0	[Not Applicable]	[Not Available]	[Not Available]	[Not Available]	[Not Applicable]	Endometrioid endometrial adenocarcinoma	2010	73	Tumor resection	[Not Applicable]	open	negative	33	R0	0	[Not Available]	[Not Available]	[Not Available]	0	[Not Available]	[Not Available]	[Not Available]
60	TCGA-D1-A17C	400.71	28.9361	4.5325	6f4f0cdd-8387-45d0-a9e8-efce6260159d	4/14/11	NO	YES	-28571	Female	Post (prior bilateral ovariectomy OR >12 mo since LMP with no prior hysterectomy)	[Not Available]	[Not Available]	[Not Available]	[Not Available]	[Not Available]	[Not Available]	[Not Available]	161	81	WHITE	NOT HISPANIC OR LATINO	No	No	TUMOR FREE	Alive	1	[Not Applicable]	[Not Available]	[Not Available]	[Not Available]	[Not Applicable]	Endometrioid endometrial adenocarcinoma	2010	78	Office Endometrial Biopsy	[Not Applicable]	Minimally Invasive	negative	14	R0	0	[Not Available]	[Not Available]	[Not Available]	0	[Not Available]	[Not Available]	[Not Available]
61	TCGA-E6-A1LX	245.374	8.6183	1.3026	435b57e7-5cd4-486a-b3d4-ccb1ef160d52	2006-07-11	NO	YES	-14731	Female	Pre (<6 months since LMP AND no prior bilateral ovariectomy AND not on estrogen replacement)	[Not Available]	[Not Available]	[Not Available]	[Not Available]	[Not Available]	[Not Available]	[Not Available]	163	[Not Available]	WHITE	NOT HISPANIC OR LATINO	No	No	TUMOR FREE	Alive	711	[Not Applicable]	[Not Available]	[Not Available]	[Not Available]	[Not Applicable]	Endometrioid endometrial adenocarcinoma	2006	40	Tumor resection	[Not Applicable]	open	negative	14	R0	0	[Not Available]	[Not Available]	[Not Available]	3	0	[Not Available]	0
62	TCGA-AJ-A5DV	755.957	136.494	9.5465	C7B3AC87-5260-4042-895A-279CD8CDA620	2007-12-13	YES	NO	-23892	Female	Post (prior bilateral ovariectomy OR >12 mo since LMP with no prior hysterectomy)	No, I have never taken menopausal hormone therapy.	Never Used	Never Used	YES	YES	4+	NO	160	147	BLACK OR AFRICAN AMERICAN	NOT HISPANIC OR LATINO	No	No	TUMOR FREE	Alive	148	[Not Applicable]	Complete Remission/Response	[Not Available]	[Not Available]	[Not Applicable]	Endometrioid endometrial adenocarcinoma	2012	65	Other method, specify:	Biopsy, NOS	[Not Available]	negative	3	RX	5	0	[Not Available]	0	0	[Not Available]	[Not Available]	[Not Available]
63	TCGA-D1-A17B	3241.74	64.803	5.7308	e55dd65a-c75e-4a3c-bb24-8b3af4d65321	4/14/11	NO	YES	-25504	Female	Post (prior bilateral ovariectomy OR >12 mo since LMP with no prior hysterectomy)	[Not Available]	[Not Available]	[Not Available]	[Not Available]	[Not Available]	[Not Available]	[Not Available]	162	110	WHITE	NOT HISPANIC OR LATINO	No	No	TUMOR FREE	Alive	213	[Not Applicable]	[Not Available]	[Not Available]	[Not Available]	[Not Applicable]	Endometrioid endometrial adenocarcinoma	2009	69	Office Endometrial Biopsy	[Not Applicable]	Minimally Invasive	negative	8	R0	42	0	[Not Available]	0	[Not Available]	[Not Available]	[Not Available]	[Not Available]
64	TCGA-BG-A3EW	201.505	671.201	53.9025	A31554AF-D77A-4862-8AED-4581FB2BD877	3/28/12	YES	NO	-22705	Female	Post (prior bilateral ovariectomy OR >12 mo since LMP with no prior hysterectomy)	[Not Available]	[Not Available]	[Not Available]	[Not Available]	[Not Available]	[Not Available]	[Not Available]	166	126	WHITE	NOT HISPANIC OR LATINO	No	No	TUMOR FREE	Alive	5	[Not Applicable]	[Not Available]	[Not Available]	[Not Available]	[Not Applicable]	Endometrioid endometrial adenocarcinoma	2011	62	Dilation and curettage procedure	[Not Applicable]	Minimally Invasive	[Not Available]	12	R0	9	0	[Not Available]	[Not Available]	2	0	[Not Available]	[Not Available]
65	TCGA-A5-A0G9	280.953	127.575	8.8481	45d58088-d3f4-4eb0-b75c-bcb98c0981dc	2009-10-10	NO	YES	-29122	Female	Post (prior bilateral ovariectomy OR >12 mo since LMP with no prior hysterectomy)	[Not Available]	[Not Available]	[Not Available]	[Not Available]	[Not Available]	[Not Available]	[Not Available]	172	82	WHITE	[Not Available]	No	No	TUMOR FREE	Alive	2165	[Not Applicable]	[Not Available]	[Not Available]	[Not Available]	[Not Applicable]	Endometrioid endometrial adenocarcinoma	2004	79	Office Endometrial Biopsy	[Not Applicable]	open	negative	70	R0	7	0	0	0	5	0	0	0
66	TCGA-AP-A05N	196.303	41.1888	2.554	08b11e0e-5b8e-45ea-9b6b-30e3185b03d7	9/23/10	NO	YES	-21254	Female	Pre (<6 months since LMP AND no prior bilateral ovariectomy AND not on estrogen replacement)	[Not Available]	[Not Available]	[Not Available]	[Not Available]	[Not Available]	[Not Available]	[Not Available]	162	123	WHITE	[Not Available]	No	No	TUMOR FREE	Dead	239	[Not Applicable]	[Not Available]	[Not Available]	[Not Available]	[Not Applicable]	Endometrioid endometrial adenocarcinoma	2009	58	Office Endometrial Biopsy	[Not Applicable]	Minimally Invasive	negative	23	R0	2	0	0	0	0	0	0	0
67	TCGA-D1-A16Q	331.238	12.5018	1.5939	7f4f3aed-69af-421e-817b-b258dcc0bac5	4/13/11	NO	YES	-19873	Female	Post (prior bilateral ovariectomy OR >12 mo since LMP with no prior hysterectomy)	[Not Available]	[Not Available]	[Not Available]	[Not Available]	[Not Available]	[Not Available]	[Not Available]	172	117	WHITE	NOT HISPANIC OR LATINO	No	No	TUMOR FREE	Alive	221	[Not Applicable]	[Not Available]	[Not Available]	[Not Available]	[Not Applicable]	Endometrioid endometrial adenocarcinoma	2010	54	Dilation and curettage procedure	[Not Applicable]	open	negative	77	R0	74	0	0	0	19	0	0	0
68	TCGA-E6-A1M0	10.2013	0.6794	0.1076	e3dcde4e-5def-4b89-97b4-047b8288919b	2006-07-11	NO	YES	-20629	Female	Post (prior bilateral ovariectomy OR >12 mo since LMP with no prior hysterectomy)	[Not Available]	[Not Available]	[Not Available]	[Not Available]	[Not Available]	[Not Available]	[Not Available]	174	114	WHITE	NOT HISPANIC OR LATINO	No	No	TUMOR FREE	Alive	428	[Not Applicable]	[Not Available]	[Not Available]	[Not Available]	[Not Applicable]	Endometrioid endometrial adenocarcinoma	2010	56	Tumor resection	[Not Applicable]	open	negative	90	R0	13	2	[Not Available]	2	5	0	[Not Available]	0
69	TCGA-BS-A0UM	486.059	99.3578	12.3984	a7c565fc-c711-4b63-9549-4cd74d1f57c2	3/25/11	NO	YES	-23400	Female	Post (prior bilateral ovariectomy OR >12 mo since LMP with no prior hysterectomy)	[Not Available]	[Not Available]	[Not Available]	[Not Available]	[Not Available]	[Not Available]	[Not Available]	160	90	WHITE	NOT HISPANIC OR LATINO	No	No	WITH TUMOR	Alive	2191	[Not Applicable]	[Not Available]	[Not Available]	[Not Available]	[Not Applicable]	Endometrioid endometrial adenocarcinoma	2005	64	Office Endometrial Biopsy	[Not Applicable]	open	negative	22	R0	5	0	0	0	4	0	0	0
71	TCGA-AX-A0J0	52.8646	1.3607	0.1436	1c7b41fc-daa7-4a6e-b553-aff73e8ebac6	5/23/11	NO	YES	-17466	Female	Post (prior bilateral ovariectomy OR >12 mo since LMP with no prior hysterectomy)	[Not Available]	[Not Available]	[Not Available]	[Not Available]	[Not Available]	[Not Available]	[Not Available]	163	53	WHITE	NOT HISPANIC OR LATINO	No	No	TUMOR FREE	Alive	1220	[Not Applicable]	[Not Available]	[Not Available]	[Not Available]	[Not Applicable]	Endometrioid endometrial adenocarcinoma	2006	47	Office Endometrial Biopsy	[Not Applicable]	open	negative	50	R0	26	0	[Not Available]	0	3	0	[Not Available]	0
72	TCGA-AX-A2H7	21.0734	39.9978	3.7358	A1780432-860E-4BFF-9B66-A1E25C0076FE	10/28/11	NO	YES	-32100	Female	[Not Available]	[Not Available]	[Not Available]	[Not Available]	[Not Available]	[Not Available]	[Not Available]	[Not Available]	151	60	WHITE	NOT HISPANIC OR LATINO	No	No	[Not Available]	Dead	1020	[Not Applicable]	[Not Available]	[Not Available]	[Not Available]	[Not Applicable]	Endometrioid endometrial adenocarcinoma	2008	87	Office Endometrial Biopsy	[Not Applicable]	open	negative	[Not Available]	R0	12	[Not Available]	[Not Available]	0	3	[Not Available]	[Not Available]	0
73	TCGA-AX-A06F	206.733	0.7084	0	f17e446a-c145-45be-8335-a856acb0b9b8	5/25/11	NO	YES	-21624	Female	Post (prior bilateral ovariectomy OR >12 mo since LMP with no prior hysterectomy)	[Not Available]	[Not Available]	[Not Available]	[Not Available]	[Not Available]	[Not Available]	[Not Available]	165	84	WHITE	NOT HISPANIC OR LATINO	No	No	TUMOR FREE	Alive	1554	[Not Applicable]	[Not Available]	[Not Available]	[Not Available]	[Not Applicable]	Endometrioid endometrial adenocarcinoma	2006	59	Office Endometrial Biopsy	[Not Applicable]	open	[Not Available]	50	R0	16	2	[Not Available]	2	1	0	[Not Available]	0
74	TCGA-B5-A3FB	518.861	76.6045	5.3117	0C1946A8-EE54-4B9B-8054-9A7BECE74D33	3/23/12	NO	YES	-26779	Female	Post (prior bilateral ovariectomy OR >12 mo since LMP with no prior hysterectomy)	[Not Available]	[Not Available]	[Not Available]	[Not Available]	[Not Available]	[Not Available]	[Not Available]	170	115	BLACK OR AFRICAN AMERICAN	[Not Available]	No	No	TUMOR FREE	Alive	2096	[Not Applicable]	[Not Available]	[Not Available]	[Not Available]	[Not Applicable]	Endometrioid endometrial adenocarcinoma	2006	73	Office Endometrial Biopsy	[Not Applicable]	Minimally Invasive	negative	4	[Not Available]	33	[Not Available]	[Not Available]	0	0	[Not Available]	[Not Available]	[Not Available]
75	TCGA-AX-A06B	33.1141	2.7895	0.8369	95e6d327-9ab7-45de-9527-f5634b3995c3	5/25/11	NO	YES	-26348	Female	Post (prior bilateral ovariectomy OR >12 mo since LMP with no prior hysterectomy)	[Not Available]	[Not Available]	[Not Available]	[Not Available]	[Not Available]	[Not Available]	[Not Available]	151	93	WHITE	NOT HISPANIC OR LATINO	Yes	No	TUMOR FREE	Alive	1640	[Not Applicable]	[Not Available]	[Not Available]	[Not Available]	[Not Applicable]	Endometrioid endometrial adenocarcinoma	2005	72	Dilation and curettage procedure	[Not Applicable]	open	negative	50	R0	13	0	[Not Available]	0	8	[Not Available]	[Not Available]	0
76	TCGA-D1-A16J	2283.65	39.3885	4.1255	4db4d048-016a-4186-a519-bfbad237762f	4/13/11	NO	YES	-22319	Female	Post (prior bilateral ovariectomy OR >12 mo since LMP with no prior hysterectomy)	[Not Available]	[Not Available]	[Not Available]	[Not Available]	[Not Available]	[Not Available]	[Not Available]	174	130	WHITE	NOT HISPANIC OR LATINO	No	No	TUMOR FREE	Alive	742	[Not Applicable]	[Not Available]	[Not Available]	[Not Available]	[Not Applicable]	Endometrioid endometrial adenocarcinoma	2008	61	Office Endometrial Biopsy	[Not Applicable]	open	negative	100	R0	50	0	0	0	13	0	0	0
77	TCGA-SL-A6JA	226.921	13.0219	1.4674	2A19051E-3AD1-444A-9D02-F895C26AC02C	2011-12-14	NO	YES	-28401	Female	Post (prior bilateral ovariectomy OR >12 mo since LMP with no prior hysterectomy)	[Not Available]	[Not Available]	[Not Available]	YES	NO	4+	NO	167	129	BLACK OR AFRICAN AMERICAN	NOT HISPANIC OR LATINO	No	No	TUMOR FREE	Alive	7	[Not Applicable]	Complete Remission/Response	NO	NO	[Not Applicable]	Endometrioid endometrial adenocarcinoma	2013	77	Tumor resection	[Not Applicable]	open	[Not Available]	50	[Not Available]	11	0	0	0	1	0	0	0
78	TCGA-BG-A0VT	414.3	48.7637	4.1824	cc058b8c-df40-4f9e-88e3-3d1131b22b41	3/16/11	NO	YES	-20602	Female	Pre (<6 months since LMP AND no prior bilateral ovariectomy AND not on estrogen replacement)	[Not Available]	[Not Available]	[Not Available]	[Not Available]	[Not Available]	[Not Available]	[Not Available]	170	144	WHITE	NOT HISPANIC OR LATINO	No	No	TUMOR FREE	Alive	224	[Not Applicable]	[Not Available]	[Not Available]	[Not Available]	[Not Applicable]	Endometrioid endometrial adenocarcinoma	2010	56	Dilation and curettage procedure	[Not Applicable]	Minimally Invasive	[Not Available]	20	R0	3	0	[Not Available]	[Not Available]	3	0	[Not Available]	[Not Available]
79	TCGA-QS-A744	29.7202	8.4328	0.7	8E8F19BD-DBAA-4738-BAD2-207F634CD63D	2011-12-13	YES	NO	-31520	Female	Post (prior bilateral ovariectomy OR >12 mo since LMP with no prior hysterectomy)	[Not Available]	[Not Available]	Never Used	YES	NO	4+	NO	163	76	BLACK OR AFRICAN AMERICAN	NOT HISPANIC OR LATINO	No	No	TUMOR FREE	Alive	143	[Not Applicable]	[Not Applicable]	NO	YES	[Not Applicable]	Endometrioid endometrial adenocarcinoma	2013	86	Office Endometrial Biopsy	[Not Applicable]	Minimally Invasive	[Not Available]	86	R0	0	[Not Available]	[Not Available]	[Not Available]	0	[Not Available]	[Not Available]	[Not Available]
80	TCGA-A5-A0GJ	43.9489	2.2771	0.1664	94817e78-78f5-4556-9394-610df65605e2	12/17/10	NO	YES	-16421	Female	Post (prior bilateral ovariectomy OR >12 mo since LMP with no prior hysterectomy)	[Not Available]	[Not Available]	[Not Available]	[Not Available]	[Not Available]	[Not Available]	[Not Available]	163	115	WHITE	NOT HISPANIC OR LATINO	No	No	TUMOR FREE	Alive	1447	[Not Applicable]	[Not Available]	[Not Available]	[Not Available]	[Not Applicable]	Endometrioid endometrial adenocarcinoma	2005	44	Office Endometrial Biopsy	[Not Applicable]	open	[Not Available]	0	R0	4	0	0	0	3	0	0	0
81	TCGA-AP-A0LJ	1503.83	485.878	46.2503	b4a520ae-f259-48c8-823e-c10b9b8a133a	9/23/10	NO	YES	-15577	Female	Pre (<6 months since LMP AND no prior bilateral ovariectomy AND not on estrogen replacement)	[Not Available]	[Not Available]	[Not Available]	[Not Available]	[Not Available]	[Not Available]	[Not Available]	152	80	WHITE	[Not Available]	No	No	TUMOR FREE	Alive	1421	[Not Applicable]	[Not Available]	[Not Available]	[Not Available]	[Not Applicable]	Endometrioid endometrial adenocarcinoma	2004	42	Office Endometrial Biopsy	[Not Applicable]	open	negative	0	R0	14	0	0	0	6	0	0	0
82	TCGA-BS-A0U8	155.292	3.7845	0.2283	fb7475df-30cc-4316-b9ac-37cbeeb6ba2b	3/25/11	NO	YES	-20402	Female	Post (prior bilateral ovariectomy OR >12 mo since LMP with no prior hysterectomy)	[Not Available]	[Not Available]	[Not Available]	[Not Available]	[Not Available]	[Not Available]	[Not Available]	170	82	WHITE	NOT HISPANIC OR LATINO	No	No	TUMOR FREE	Alive	2606	[Not Applicable]	[Not Available]	[Not Available]	[Not Available]	[Not Applicable]	Endometrioid endometrial adenocarcinoma	2004	55	Office Endometrial Biopsy	[Not Applicable]	open	negative	100	[Not Available]	4	0	0	3	1	0	0	0
83	TCGA-AP-A1E4	0.3808	3.6382	0.2711	0b2eb188-dd23-4dbf-91bb-02e3c81a69bc	2005-09-11	NO	YES	-19814	Female	Post (prior bilateral ovariectomy OR >12 mo since LMP with no prior hysterectomy)	[Not Available]	[Not Available]	[Not Available]	[Not Available]	[Not Available]	[Not Available]	[Not Available]	163	54	WHITE	[Not Available]	No	No	WITH TUMOR	Alive	267	[Not Applicable]	[Not Available]	[Not Available]	[Not Available]	[Not Applicable]	Endometrioid endometrial adenocarcinoma	2010	54	Dilation and curettage procedure	[Not Applicable]	Minimally Invasive	negative	58	R0	3	0	0	0	0	0	0	0
84	TCGA-AP-A056	443.916	11.4418	0.4626	585a1f31-3804-43ca-81e9-4e571fe03642	9/23/10	NO	YES	-23707	Female	Post (prior bilateral ovariectomy OR >12 mo since LMP with no prior hysterectomy)	[Not Available]	[Not Available]	[Not Available]	[Not Available]	[Not Available]	[Not Available]	[Not Available]	151	56	WHITE	[Not Available]	No	No	TUMOR FREE	Alive	2026	[Not Applicable]	[Not Available]	[Not Available]	[Not Available]	[Not Applicable]	Endometrioid endometrial adenocarcinoma	2004	64	Other method, specify:	Pap Smear	open	negative	96	R0	20	0	0	0	18	0	0	0
85	TCGA-AJ-A3BI	27.0759	114.595	3.5418	525FB4FC-2167-4506-B4FA-FB896BF64CD0	2002-03-12	YES	NO	-24623	Female	Post (prior bilateral ovariectomy OR >12 mo since LMP with no prior hysterectomy)	[Not Available]	[Not Available]	[Not Available]	[Not Available]	[Not Available]	[Not Available]	[Not Available]	157	100	WHITE	NOT HISPANIC OR LATINO	No	No	TUMOR FREE	Alive	68	[Not Applicable]	[Not Available]	[Not Available]	[Not Available]	[Not Applicable]	Endometrioid endometrial adenocarcinoma	2011	67	Office Endometrial Biopsy	[Not Applicable]	Minimally Invasive	negative	15	R0	10	0	[Not Available]	0	6	0	[Not Available]	0
86	TCGA-EY-A1GR	32.4941	6.3024	0.0512	70cdb758-26c9-4c11-a495-0c31cbc84949	5/19/11	YES	NO	-24784	Female	Post (prior bilateral ovariectomy OR >12 mo since LMP with no prior hysterectomy)	[Not Available]	[Not Available]	[Not Available]	[Not Available]	[Not Available]	[Not Available]	[Not Available]	165	93	BLACK OR AFRICAN AMERICAN	NOT HISPANIC OR LATINO	No	No	TUMOR FREE	Alive	344	[Not Applicable]	[Not Available]	[Not Available]	[Not Available]	[Not Applicable]	Endometrioid endometrial adenocarcinoma	2010	67	Office Endometrial Biopsy	[Not Applicable]	open	negative	33	R0	16	0	[Not Available]	0	9	0	[Not Available]	0
87	TCGA-BG-A0M7	966.062	229.626	32.0559	1d9c2113-ddcb-4440-89c3-cd21cee6d401	2012-01-10	NO	YES	-22096	Female	Post (prior bilateral ovariectomy OR >12 mo since LMP with no prior hysterectomy)	[Not Available]	[Not Available]	[Not Available]	[Not Available]	[Not Available]	[Not Available]	[Not Available]	160	102	WHITE	NOT HISPANIC OR LATINO	No	No	TUMOR FREE	Alive	698	[Not Applicable]	[Not Available]	[Not Available]	[Not Available]	[Not Applicable]	Endometrioid endometrial adenocarcinoma	2008	60	Dilation and curettage procedure	[Not Applicable]	open	negative	75	R0	[Not Available]	[Not Available]	[Not Available]	[Not Available]	[Not Available]	[Not Available]	[Not Available]	[Not Available]
88	TCGA-D1-A0ZN	1444.78	20.8361	5.3651	916ccf0d-02ef-4ccb-824b-6b4294095a08	2003-04-11	NO	YES	-22026	Female	Peri (6-12 months since last menstrual period)	[Not Available]	[Not Available]	[Not Available]	[Not Available]	[Not Available]	[Not Available]	[Not Available]	168	82	WHITE	NOT HISPANIC OR LATINO	No	No	TUMOR FREE	Alive	512	[Not Applicable]	[Not Available]	[Not Available]	[Not Available]	[Not Applicable]	Endometrioid endometrial adenocarcinoma	2009	60	Tumor resection	[Not Applicable]	open	negative	0	R0	0	0	0	0	0	0	0	0
89	TCGA-BG-A0MQ	337.364	119.362	11.7878	12d36a1d-9922-4311-bbda-71f32ac2c03b	2012-09-10	NO	YES	-26284	Female	Post (prior bilateral ovariectomy OR >12 mo since LMP with no prior hysterectomy)	[Not Available]	[Not Available]	[Not Available]	[Not Available]	[Not Available]	[Not Available]	[Not Available]	165	101	WHITE	NOT HISPANIC OR LATINO	No	No	WITH TUMOR	Alive	761	[Not Applicable]	[Not Available]	[Not Available]	[Not Available]	[Not Applicable]	Endometrioid endometrial adenocarcinoma	2008	71	Office Endometrial Biopsy	[Not Applicable]	open	negative	25	R0	[Not Available]	[Not Available]	[Not Available]	[Not Available]	[Not Available]	[Not Available]	[Not Available]	[Not Available]
90	TCGA-AX-A1CF	400.831	4.9559	0.4829	20dcf91a-0529-4e96-99a2-362a41fbe4a4	2005-10-11	NO	YES	-25300	Female	[Not Available]	[Not Available]	[Not Available]	[Not Available]	[Not Available]	[Not Available]	[Not Available]	[Not Available]	150	79	WHITE	NOT HISPANIC OR LATINO	No	No	WITH TUMOR	Alive	2337	[Not Applicable]	[Not Available]	[Not Available]	[Not Available]	[Not Applicable]	Endometrioid endometrial adenocarcinoma	2004	69	Office Endometrial Biopsy	[Not Applicable]	open	positive	50	R2	0	[Not Available]	[Not Available]	0	7	0	[Not Available]	0
91	TCGA-AJ-A2QK	247.52	19.9944	0.8188	DE5ABE44-6D9D-4797-A57A-5ADFD71383F0	10/18/11	YES	NO	-23945	Female	Post (prior bilateral ovariectomy OR >12 mo since LMP with no prior hysterectomy)	[Not Available]	[Not Available]	[Not Available]	[Not Available]	[Not Available]	[Not Available]	[Not Available]	155	119	WHITE	HISPANIC OR LATINO	No	No	TUMOR FREE	Alive	12	[Not Applicable]	[Not Available]	[Not Available]	[Not Available]	[Not Applicable]	Endometrioid endometrial adenocarcinoma	2011	65	Dilation and curettage procedure	[Not Applicable]	[Not Available]	[Not Available]	25	R0	18	0	[Not Available]	0	6	0	[Not Available]	0
92	TCGA-D1-A162	394.698	51.078	4.3364	3f96b142-77b6-40a1-8e16-6581b964583b	4/13/11	NO	YES	-25543	Female	Post (prior bilateral ovariectomy OR >12 mo since LMP with no prior hysterectomy)	[Not Available]	[Not Available]	[Not Available]	[Not Available]	[Not Available]	[Not Available]	[Not Available]	170	100	WHITE	NOT HISPANIC OR LATINO	No	No	TUMOR FREE	Alive	976	[Not Applicable]	[Not Available]	[Not Available]	[Not Available]	[Not Applicable]	Endometrioid endometrial adenocarcinoma	2008	69	Office Endometrial Biopsy	[Not Applicable]	open	negative	50	R0	45	0	0	0	16	0	0	0
93	TCGA-BG-A0M3	3426.72	48.7765	5.52	8bdd4e0e-5bec-43f2-b9fa-d6e94a72fe05	2012-01-10	NO	YES	-27183	Female	Post (prior bilateral ovariectomy OR >12 mo since LMP with no prior hysterectomy)	[Not Available]	[Not Available]	[Not Available]	[Not Available]	[Not Available]	[Not Available]	[Not Available]	160	75	WHITE	NOT HISPANIC OR LATINO	No	No	TUMOR FREE	Alive	742	[Not Applicable]	[Not Available]	[Not Available]	[Not Available]	[Not Applicable]	Endometrioid endometrial adenocarcinoma	2008	74	Office Endometrial Biopsy	[Not Applicable]	open	positive	53	R0	12	0	0	0	5	0	0	0
94	TCGA-EY-A1G8	354.089	23.0388	0.863	db3a4986-55d5-4ecc-be73-59725dce3c33	4/21/11	NO	YES	-30517	Female	Post (prior bilateral ovariectomy OR >12 mo since LMP with no prior hysterectomy)	[Not Available]	[Not Available]	[Not Available]	[Not Available]	[Not Available]	[Not Available]	[Not Available]	160	49	WHITE	NOT HISPANIC OR LATINO	No	No	TUMOR FREE	Dead	[Not Available]	456	[Not Available]	[Not Available]	[Not Available]	[Not Applicable]	Endometrioid endometrial adenocarcinoma	2008	83	Tumor resection	[Not Applicable]	open	negative	38	R0	40	0	[Not Available]	[Not Available]	0	[Not Available]	[Not Available]	[Not Available]
95	TCGA-A5-A0VO	620.744	31.8051	4.7003	0648f046-2206-4b97-9b6e-419c2e325b6d	2012-06-10	NO	YES	-23547	Female	Post (prior bilateral ovariectomy OR >12 mo since LMP with no prior hysterectomy)	[Not Available]	[Not Available]	[Not Available]	[Not Available]	[Not Available]	[Not Available]	[Not Available]	163	86	WHITE	NOT HISPANIC OR LATINO	No	No	TUMOR FREE	Dead	128	[Not Applicable]	[Not Available]	[Not Available]	[Not Available]	[Not Applicable]	Endometrioid endometrial adenocarcinoma	2010	64	Office Endometrial Biopsy	[Not Applicable]	open	[Not Available]	64	R0	5	0	0	0	4	0	0	0
96	TCGA-AX-A05W	1648.85	380.647	10.7729	87e44856-eb9a-475f-96b1-047b7f77b0da	5/23/11	NO	YES	-22200	Female	Post (prior bilateral ovariectomy OR >12 mo since LMP with no prior hysterectomy)	[Not Available]	[Not Available]	[Not Available]	[Not Available]	[Not Available]	[Not Available]	[Not Available]	161	74	WHITE	NOT HISPANIC OR LATINO	No	No	TUMOR FREE	Alive	2079	[Not Applicable]	[Not Available]	[Not Available]	[Not Available]	[Not Applicable]	Endometrioid endometrial adenocarcinoma	2004	60	Dilation and curettage procedure	[Not Applicable]	open	negative	50	R0	15	0	[Not Available]	0	6	0	[Not Available]	0
97	TCGA-B5-A11O	3873.5	122.397	28.3776	a59a79fd-433d-44dc-9601-4c63d599ab28	2002-11-11	NO	YES	-22720	Female	Post (prior bilateral ovariectomy OR >12 mo since LMP with no prior hysterectomy)	[Not Available]	[Not Available]	[Not Available]	[Not Available]	[Not Available]	[Not Available]	[Not Available]	177	114	WHITE	[Not Available]	No	No	TUMOR FREE	Alive	1042	[Not Applicable]	[Not Available]	[Not Available]	[Not Available]	[Not Applicable]	Endometrioid endometrial adenocarcinoma	2008	62	Office Endometrial Biopsy	[Not Applicable]	Minimally Invasive	negative	13	[Not Available]	18	[Not Available]	[Not Available]	0	0	[Not Available]	[Not Available]	0
98	TCGA-B5-A0K2	2540.07	499.639	79.3659	a8079ea5-c37b-4f77-aca0-b043bf420675	2001-05-11	NO	YES	-20080	Female	Indeterminate (neither Pre or Postmenopausal)	[Not Available]	[Not Available]	[Not Available]	[Not Available]	[Not Available]	[Not Available]	[Not Available]	159	84	WHITE	[Not Available]	No	No	TUMOR FREE	Alive	683	[Not Applicable]	[Not Available]	[Not Available]	[Not Available]	[Not Applicable]	Endometrioid endometrial adenocarcinoma	2008	54	Office Endometrial Biopsy	[Not Applicable]	Minimally Invasive	positive	0	[Not Available]	25	[Not Available]	[Not Available]	0	0	[Not Available]	[Not Available]	[Not Available]
99	TCGA-AX-A2HC	0.3311	0	0	53E8E07E-18F9-4C9B-9783-A5B67CEDDCF7	2011-01-11	NO	YES	-19485	Female	[Not Available]	[Not Available]	[Not Available]	[Not Available]	[Not Available]	[Not Available]	[Not Available]	[Not Available]	158	118	BLACK OR AFRICAN AMERICAN	NOT HISPANIC OR LATINO	No	No	WITH TUMOR	Alive	1016	[Not Applicable]	[Not Available]	[Not Available]	[Not Available]	[Not Applicable]	Endometrioid endometrial adenocarcinoma	2006	53	Office Endometrial Biopsy	[Not Applicable]	open	negative	[Not Available]	R0	20	[Not Available]	[Not Available]	3	1	[Not Available]	[Not Available]	1
100	TCGA-BG-A187	101.114	4.2248	0.9098	0f59bb0a-135c-4793-b1a7-5ad5172ed82d	5/16/11	NO	YES	-24099	Female	[Not Available]	[Not Available]	[Not Available]	[Not Available]	[Not Available]	[Not Available]	[Not Available]	[Not Available]	160	61	WHITE	NOT HISPANIC OR LATINO	No	No	[Not Available]	Alive	231	[Not Applicable]	[Not Available]	[Not Available]	[Not Available]	[Not Applicable]	Endometrioid endometrial adenocarcinoma	2010	65	Dilation and curettage procedure	[Not Applicable]	Minimally Invasive	negative	80	R0	4	0	[Not Available]	[Not Available]	3	[Not Available]	[Not Available]	[Not Available]
101	TCGA-AW-A1PO	78.9888	4.8315	0.1093	4cb4dd07-0ce5-4de7-a0bd-546183949efe	2008-05-11	NO	YES	-24225	Female	Post (prior bilateral ovariectomy OR >12 mo since LMP with no prior hysterectomy)	[Not Available]	[Not Available]	[Not Available]	[Not Available]	[Not Available]	[Not Available]	[Not Available]	162	58	WHITE	NOT HISPANIC OR LATINO	No	No	TUMOR FREE	Alive	17	[Not Applicable]	[Not Available]	[Not Available]	[Not Available]	[Not Applicable]	Endometrioid endometrial adenocarcinoma	2010	66	Tumor resection	[Not Applicable]	open	[Not Available]	70	R0	7	0	0	0	0	0	0	0
102	TCGA-B5-A11R	88.7143	590.634	94.7123	f04befed-6c81-4676-8715-b8c6a33cb9d1	2/22/11	NO	YES	-18878	Female	Post (prior bilateral ovariectomy OR >12 mo since LMP with no prior hysterectomy)	[Not Available]	[Not Available]	[Not Available]	[Not Available]	[Not Available]	[Not Available]	[Not Available]	168	89	BLACK OR AFRICAN AMERICAN	[Not Available]	No	No	TUMOR FREE	Alive	837	[Not Applicable]	[Not Available]	[Not Available]	[Not Available]	[Not Applicable]	Endometrioid endometrial adenocarcinoma	2008	51	Office Endometrial Biopsy	[Not Applicable]	Minimally Invasive	negative	60	[Not Available]	6	[Not Available]	[Not Available]	0	12	[Not Available]	[Not Available]	0
103	TCGA-BG-A222	133.853	141.912	24.645	397b2672-d014-4b57-88dd-17e66ff8be4d	9/28/11	NO	YES	-18220	Female	[Not Available]	[Not Available]	[Not Available]	[Not Available]	[Not Available]	[Not Available]	[Not Available]	[Not Available]	167	132	WHITE	NOT HISPANIC OR LATINO	No	No	[Not Available]	Alive	14	[Not Applicable]	[Not Available]	[Not Available]	[Not Available]	[Not Applicable]	Endometrioid endometrial adenocarcinoma	2011	49	Office Endometrial Biopsy	[Not Applicable]	open	negative	[Not Available]	[Not Available]	25	0	[Not Available]	[Not Available]	7	0	[Not Available]	[Not Available]
104	TCGA-B5-A11J	667.891	81.3373	11.3035	027b2a29-2fad-4ca8-a7cd-eb913d0205f8	2002-09-11	NO	YES	-23485	Female	Post (prior bilateral ovariectomy OR >12 mo since LMP with no prior hysterectomy)	[Not Available]	[Not Available]	[Not Available]	[Not Available]	[Not Available]	[Not Available]	[Not Available]	[Not Available]	134	WHITE	[Not Available]	No	No	TUMOR FREE	Alive	1291	[Not Applicable]	[Not Available]	[Not Available]	[Not Available]	[Not Applicable]	Endometrioid endometrial adenocarcinoma	2006	64	Office Endometrial Biopsy	[Not Applicable]	open	negative	9	[Not Available]	17	[Not Available]	[Not Available]	0	0	[Not Available]	[Not Available]	0
105	TCGA-EY-A1GT	635.396	134.229	11.2253	e0d13e2d-cf48-4b66-bfc2-88f872f67d79	5/24/11	YES	NO	-25151	Female	Post (prior bilateral ovariectomy OR >12 mo since LMP with no prior hysterectomy)	[Not Available]	[Not Available]	[Not Available]	[Not Available]	[Not Available]	[Not Available]	[Not Available]	168	70	WHITE	NOT HISPANIC OR LATINO	No	No	TUMOR FREE	Alive	300	[Not Applicable]	[Not Available]	[Not Available]	[Not Available]	[Not Applicable]	Endometrioid endometrial adenocarcinoma	2010	68	Dilation and curettage procedure	[Not Applicable]	Minimally Invasive	positive	10	R0	25	0	[Not Available]	0	0	[Not Available]	[Not Available]	[Not Available]
106	TCGA-BG-A0YU	29.6962	4.2064	0.8688	957ac10a-7365-47b1-bbed-47e5d42fbfdf	3/16/11	NO	YES	-13644	Female	Pre (<6 months since LMP AND no prior bilateral ovariectomy AND not on estrogen replacement)	[Not Available]	[Not Available]	[Not Available]	[Not Available]	[Not Available]	[Not Available]	[Not Available]	157	107	WHITE	NOT HISPANIC OR LATINO	No	No	TUMOR FREE	Alive	279	[Not Applicable]	[Not Available]	[Not Available]	[Not Available]	[Not Applicable]	Endometrioid endometrial adenocarcinoma	2010	37	Other method, specify:	pelvic wash specimen from PAP	open	[Not Available]	50	RX	[Not Available]	[Not Available]	[Not Available]	[Not Available]	[Not Available]	[Not Available]	[Not Available]	[Not Available]
107	TCGA-EY-A1GL	6855.69	820.229	27.7692	d46d5af5-62ae-43eb-a885-4c078e0c956e	5/18/11	YES	NO	-18761	Female	Post (prior bilateral ovariectomy OR >12 mo since LMP with no prior hysterectomy)	[Not Available]	[Not Available]	[Not Available]	[Not Available]	[Not Available]	[Not Available]	[Not Available]	173	73	WHITE	[Not Available]	No	No	TUMOR FREE	Alive	425	[Not Applicable]	[Not Available]	[Not Available]	[Not Available]	[Not Applicable]	Endometrioid endometrial adenocarcinoma	2010	51	Office Endometrial Biopsy	[Not Applicable]	open	negative	83	R0	13	0	[Not Available]	0	6	0	[Not Available]	0
108	TCGA-AX-A2HD	355.217	35.5299	3.2242	A8DEF1A0-A136-47F4-9AD9-60EBCF9B726B	10/26/11	NO	YES	-25499	Female	[Not Available]	[Not Available]	[Not Available]	[Not Available]	[Not Available]	[Not Available]	[Not Available]	[Not Available]	149	51	WHITE	NOT HISPANIC OR LATINO	No	No	WITH TUMOR	Alive	1232	[Not Applicable]	[Not Available]	[Not Available]	[Not Available]	[Not Applicable]	Endometrioid endometrial adenocarcinoma	2008	69	Office Endometrial Biopsy	[Not Applicable]	open	positive	[Not Available]	R1	21	[Not Available]	[Not Available]	0	5	[Not Available]	[Not Available]	0
109	TCGA-BS-A0TD	3933	596.669	40.9322	ffaa98a0-2b69-46dc-aee5-c5c3f2abbc38	11/19/10	NO	YES	-23950	Female	Post (prior bilateral ovariectomy OR >12 mo since LMP with no prior hysterectomy)	[Not Available]	[Not Available]	[Not Available]	[Not Available]	[Not Available]	[Not Available]	[Not Available]	155	85	ASIAN	NOT HISPANIC OR LATINO	No	No	TUMOR FREE	Alive	2003	[Not Applicable]	[Not Available]	[Not Available]	[Not Available]	[Not Applicable]	Endometrioid endometrial adenocarcinoma	2005	65	Tumor resection	[Not Applicable]	open	negative	3	R0	13	0	0	0	0	[Not Available]	[Not Available]	[Not Available]
110	TCGA-AP-A0LV	188.951	24.9957	3.308	5dfdfcfc-72cc-4e33-aa3f-0d744eb94330	9/23/10	NO	YES	-14556	Female	Pre (<6 months since LMP AND no prior bilateral ovariectomy AND not on estrogen replacement)	[Not Available]	[Not Available]	[Not Available]	[Not Available]	[Not Available]	[Not Available]	[Not Available]	152	76	WHITE	[Not Available]	No	No	TUMOR FREE	Alive	385	[Not Applicable]	[Not Available]	[Not Available]	[Not Available]	[Not Applicable]	Endometrioid endometrial adenocarcinoma	2009	39	Office Endometrial Biopsy	[Not Applicable]	open	negative	36	R0	16	0	0	0	0	0	0	0
111	TCGA-AJ-A3BK	552.566	51.2275	0.5818	503E6C30-1B62-4F85-BCB4-E34C009894AB	2002-03-12	NO	YES	-24943	Female	Post (prior bilateral ovariectomy OR >12 mo since LMP with no prior hysterectomy)	[Not Available]	[Not Available]	[Not Available]	[Not Available]	[Not Available]	[Not Available]	[Not Available]	163	92	WHITE	NOT HISPANIC OR LATINO	No	No	TUMOR FREE	Alive	51	[Not Applicable]	[Not Available]	[Not Available]	[Not Available]	[Not Applicable]	Endometrioid endometrial adenocarcinoma	2010	68	Office Endometrial Biopsy	[Not Applicable]	Minimally Invasive	negative	66	R0	22	0	[Not Available]	0	0	[Not Available]	[Not Available]	[Not Available]
112	TCGA-AP-A059	370.966	648.76	27.3112	4549bff6-6886-4102-a1de-02691b664c52	2002-01-11	NO	YES	-25311	Female	Post (prior bilateral ovariectomy OR >12 mo since LMP with no prior hysterectomy)	[Not Available]	[Not Available]	[Not Available]	[Not Available]	[Not Available]	[Not Available]	[Not Available]	160	99	WHITE	NOT HISPANIC OR LATINO	No	No	TUMOR FREE	Alive	1461	[Not Applicable]	[Not Available]	[Not Available]	[Not Available]	[Not Applicable]	Endometrioid endometrial adenocarcinoma	2006	69	Office Endometrial Biopsy	[Not Applicable]	open	negative	12	R0	13	0	0	0	6	0	0	0
113	TCGA-EY-A1GQ	34.5414	3.8823	0.4918	8636db4d-a67b-4d8a-b02f-15fce553cf17	5/19/11	YES	NO	-27905	Female	Post (prior bilateral ovariectomy OR >12 mo since LMP with no prior hysterectomy)	[Not Available]	[Not Available]	[Not Available]	[Not Available]	[Not Available]	[Not Available]	[Not Available]	165	81	WHITE	NOT HISPANIC OR LATINO	Yes	No	WITH TUMOR	Alive	340	[Not Applicable]	[Not Available]	[Not Available]	[Not Available]	[Not Applicable]	Endometrioid endometrial adenocarcinoma	2010	76	Dilation and curettage procedure	[Not Applicable]	Minimally Invasive	negative	98	R0	29	0	[Not Available]	0	0	[Not Available]	[Not Available]	[Not Available]
114	TCGA-EC-A24G	293.904	29.1228	2.9015	b5c1e511-baf2-45b3-9919-110e8941e3c2	3/21/11	YES	NO	-20857	Female	Pre (<6 months since LMP AND no prior bilateral ovariectomy AND not on estrogen replacement)	[Not Available]	[Not Available]	[Not Available]	[Not Available]	[Not Available]	[Not Available]	[Not Available]	148	93	WHITE	NOT HISPANIC OR LATINO	No	No	TUMOR FREE	Alive	47	[Not Applicable]	[Not Available]	[Not Available]	[Not Available]	[Not Applicable]	Endometrioid endometrial adenocarcinoma	2011	57	Dilation and curettage procedure	[Not Applicable]	[Not Available]	[Not Available]	50	R0	15	0	0	0	0	0	0	0
115	TCGA-BG-A221	2378.8	1652.13	112.184	e7e667be-9b31-4870-9c38-740098f37213	9/28/11	NO	YES	-30960	Female	Post (prior bilateral ovariectomy OR >12 mo since LMP with no prior hysterectomy)	[Not Available]	[Not Available]	[Not Available]	[Not Available]	[Not Available]	[Not Available]	[Not Available]	157	62	WHITE	NOT HISPANIC OR LATINO	Yes	No	[Not Available]	Alive	46	[Not Applicable]	[Not Available]	[Not Available]	[Not Available]	[Not Applicable]	Endometrioid endometrial adenocarcinoma	2010	84	Dilation and curettage procedure	[Not Applicable]	open	[Not Available]	[Not Available]	[Not Available]	15	0	[Not Available]	[Not Available]	3	0	[Not Available]	[Not Available]
116	TCGA-4E-A92E	245.054	97.3541	8.8253	B43DE98D-4BB1-41A1-91F2-CE4E7EA4D0CA	8/20/14	YES	NO	-19818	Female	Post (prior bilateral ovariectomy OR >12 mo since LMP with no prior hysterectomy)	No, I have never taken menopausal hormone therapy.	Never Used	Never Used	NO	NO	1	NO	162	76	BLACK OR AFRICAN AMERICAN	NOT HISPANIC OR LATINO	No	No	TUMOR FREE	Alive	0	[Not Applicable]	Complete Remission/Response	[Not Available]	[Not Available]	[Not Applicable]	Endometrioid endometrial adenocarcinoma	2013	54	Tumor resection	[Not Applicable]	open	negative	[Not Available]	R0	4	0	0	0	2	0	0	0
117	TCGA-BG-A0M4	257.871	44.28	11.7121	73e5310d-ba8c-4cbc-aa4f-e06206f898f4	2012-01-10	YES	NO	-22090	Female	Post (prior bilateral ovariectomy OR >12 mo since LMP with no prior hysterectomy)	[Not Available]	[Not Available]	[Not Available]	[Not Available]	[Not Available]	[Not Available]	[Not Available]	178	97	WHITE	NOT HISPANIC OR LATINO	No	No	TUMOR FREE	Alive	480	[Not Applicable]	[Not Available]	[Not Available]	[Not Available]	[Not Applicable]	Endometrioid endometrial adenocarcinoma	2008	60	Dilation and curettage procedure	[Not Applicable]	Minimally Invasive	negative	5	R0	14	0	0	0	3	0	0	0
118	TCGA-BK-A6W4	468.059	20.7951	1.6037	8E7792B3-2B6C-47AC-ACBE-3DA7462A8321	2012-05-13	YES	NO	-22766	Female	Post (prior bilateral ovariectomy OR >12 mo since LMP with no prior hysterectomy)	[Not Available]	[Not Available]	Never Used	YES	YES	4+	NO	157	107	BLACK OR AFRICAN AMERICAN	NOT HISPANIC OR LATINO	No	No	TUMOR FREE	Alive	158	[Not Applicable]	Complete Remission/Response	YES	NO	[Not Applicable]	Endometrioid endometrial adenocarcinoma	2013	62	Dilation and curettage procedure	[Not Applicable]	[Not Available]	[Not Available]	32	R0	0	[Not Available]	[Not Available]	[Not Available]	0	[Not Available]	[Not Available]	[Not Available]
119	TCGA-BS-A0TI	134.385	180.367	21.3672	df857bc6-fd6a-4713-bef9-6ee1301e5fb1	11/19/10	NO	YES	-23705	Female	Post (prior bilateral ovariectomy OR >12 mo since LMP with no prior hysterectomy)	[Not Available]	[Not Available]	[Not Available]	[Not Available]	[Not Available]	[Not Available]	[Not Available]	163	59	WHITE	NOT HISPANIC OR LATINO	No	No	TUMOR FREE	Alive	1443	[Not Applicable]	[Not Available]	[Not Available]	[Not Available]	[Not Applicable]	Endometrioid endometrial adenocarcinoma	2006	64	Dilation and curettage procedure	[Not Applicable]	open	negative	92	R0	14	0	0	0	4	0	0	0
120	TCGA-BS-A0T9	132.62	81.9641	8.3132	4eb95566-0e73-4260-853e-f7df650667a0	11/19/10	NO	YES	-14253	Female	Pre (<6 months since LMP AND no prior bilateral ovariectomy AND not on estrogen replacement)	[Not Available]	[Not Available]	[Not Available]	[Not Available]	[Not Available]	[Not Available]	[Not Available]	165	109	NATIVE HAWAIIAN OR OTHER PACIFIC ISLANDER	NOT HISPANIC OR LATINO	No	No	WITH TUMOR	Dead	[Not Available]	1428	[Not Available]	[Not Available]	[Not Available]	[Not Applicable]	Endometrioid endometrial adenocarcinoma	2005	39	Tumor resection	[Not Applicable]	open	positive	67	R2	2	0	0	2	2	0	0	1
121	TCGA-AJ-A3EM	24.5437	0.6063	0	C856E031-BBD0-431F-B44F-B3AD9B39AF7B	2/15/12	YES	NO	-25557	Female	Post (prior bilateral ovariectomy OR >12 mo since LMP with no prior hysterectomy)	[Not Available]	[Not Available]	[Not Available]	[Not Available]	[Not Available]	[Not Available]	[Not Available]	165	82	WHITE	[Not Available]	No	No	TUMOR FREE	Alive	50	[Not Applicable]	[Not Available]	[Not Available]	[Not Available]	[Not Applicable]	Endometrioid endometrial adenocarcinoma	2011	69	Dilation and curettage procedure	[Not Applicable]	Minimally Invasive	negative	3.6	R0	6	0	[Not Available]	0	8	0	[Not Available]	0
122	TCGA-AP-A0LL	410.053	9.0243	0.403	d17668c4-5d66-4e16-8b70-b54616581aae	9/23/10	NO	YES	-20700	Female	Post (prior bilateral ovariectomy OR >12 mo since LMP with no prior hysterectomy)	[Not Available]	[Not Available]	[Not Available]	[Not Available]	[Not Available]	[Not Available]	[Not Available]	161	72	WHITE	[Not Available]	No	No	WITH TUMOR	Alive	2141	[Not Applicable]	[Not Available]	[Not Available]	[Not Available]	[Not Applicable]	Endometrioid endometrial adenocarcinoma	2004	56	Office Endometrial Biopsy	[Not Applicable]	open	negative	8	R0	29	0	0	0	8	0	0	0
123	TCGA-AX-A3G9	388.378	52.1673	8.8308	F7527B5E-5330-49EA-82CE-F6F2CDCCBADC	2002-07-12	NO	YES	-23361	Female	[Not Available]	[Not Available]	[Not Available]	[Not Available]	[Not Available]	[Not Available]	[Not Available]	[Not Available]	154	60	WHITE	NOT HISPANIC OR LATINO	No	No	[Not Available]	Alive	254	[Not Applicable]	[Not Available]	[Not Available]	[Not Available]	[Not Applicable]	Endometrioid endometrial adenocarcinoma	2010	63	Other method, specify:	Robotic laparoscopic hysterectomy, BSO, pelvic and periaortic LND	open	negative	[Not Available]	R1	4	[Not Available]	[Not Available]	1	1	[Not Available]	[Not Available]	0
124	TCGA-B5-A0JS	275.796	66.6338	8.9323	0da7bbd4-ed8d-474b-b494-cb93c5fa811e	2012-08-10	NO	YES	-19995	Female	Post (prior bilateral ovariectomy OR >12 mo since LMP with no prior hysterectomy)	[Not Available]	[Not Available]	[Not Available]	[Not Available]	[Not Available]	[Not Available]	[Not Available]	170	110	WHITE	[Not Available]	No	No	TUMOR FREE	Alive	1241	[Not Applicable]	[Not Available]	[Not Available]	[Not Available]	[Not Applicable]	Endometrioid endometrial adenocarcinoma	2007	54	Office Endometrial Biopsy	[Not Applicable]	Minimally Invasive	negative	11	[Not Available]	28	0	0	0	0	[Not Available]	[Not Available]	[Not Available]
125	TCGA-AX-A05S	761.987	612.832	82.0025	3a4a6aff-4720-41fc-a114-85f38610ebb1	5/23/11	NO	YES	-29928	Female	Post (prior bilateral ovariectomy OR >12 mo since LMP with no prior hysterectomy)	[Not Available]	[Not Available]	[Not Available]	[Not Available]	[Not Available]	[Not Available]	[Not Available]	152	48	WHITE	NOT HISPANIC OR LATINO	No	No	WITH TUMOR	Dead	[Not Available]	413	[Not Available]	[Not Available]	[Not Available]	[Not Applicable]	Endometrioid endometrial adenocarcinoma	2008	81	Office Endometrial Biopsy	[Not Applicable]	open	negative	50	R2	18	5	[Not Available]	5	4	0	[Not Available]	0
126	TCGA-AX-A1C4	45.6754	0.7536	0.2386	40ce24c6-b331-4be2-baf9-2fa7dc855f9b	2005-12-11	NO	YES	-19209	Female	Indeterminate (neither Pre or Postmenopausal)	[Not Available]	[Not Available]	[Not Available]	[Not Available]	[Not Available]	[Not Available]	[Not Available]	178	115	WHITE	NOT HISPANIC OR LATINO	No	No	TUMOR FREE	Alive	404	[Not Applicable]	[Not Available]	[Not Available]	[Not Available]	[Not Applicable]	Endometrioid endometrial adenocarcinoma	2009	52	Office Endometrial Biopsy	[Not Applicable]	open	negative	50	R1	13	0	[Not Available]	0	8	0	[Not Available]	0
127	TCGA-D1-A0ZO	316.774	53.5464	12.1378	b3d635b3-d7ac-4cf8-a318-0a9dd0073e89	2003-04-11	NO	YES	-27482	Female	Post (prior bilateral ovariectomy OR >12 mo since LMP with no prior hysterectomy)	[Not Available]	[Not Available]	[Not Available]	[Not Available]	[Not Available]	[Not Available]	[Not Available]	165	110	WHITE	NOT HISPANIC OR LATINO	Yes	No	TUMOR FREE	Alive	69	[Not Applicable]	[Not Available]	[Not Available]	[Not Available]	[Not Applicable]	Endometrioid endometrial adenocarcinoma	2009	75	Dilation and curettage procedure	[Not Applicable]	Minimally Invasive	negative	30	R0	18	0	0	0	0	0	0	0
128	TCGA-BG-A0MC	4826.15	759.211	92.8855	884fd57d-bd8e-40e7-82f6-0ba1c71101a9	2012-08-10	NO	YES	-27136	Female	Post (prior bilateral ovariectomy OR >12 mo since LMP with no prior hysterectomy)	[Not Available]	[Not Available]	[Not Available]	[Not Available]	[Not Available]	[Not Available]	[Not Available]	155	135	WHITE	NOT HISPANIC OR LATINO	No	No	TUMOR FREE	Alive	827	[Not Applicable]	[Not Available]	[Not Available]	[Not Available]	[Not Applicable]	Endometrioid endometrial adenocarcinoma	2008	74	Tumor resection	[Not Applicable]	Minimally Invasive	negative	0	R0	0	[Not Available]	[Not Available]	[Not Available]	0	[Not Available]	[Not Available]	[Not Available]
129	TCGA-D1-A1NY	223.155	67.749	7.0953	0a9faff7-ec4d-4b5a-aa83-6fa358f72074	2010-11-11	NO	YES	-24683	Female	Post (prior bilateral ovariectomy OR >12 mo since LMP with no prior hysterectomy)	[Not Available]	[Not Available]	[Not Available]	[Not Available]	[Not Available]	[Not Available]	[Not Available]	168	97	WHITE	NOT HISPANIC OR LATINO	No	No	TUMOR FREE	Alive	396	[Not Applicable]	[Not Available]	[Not Available]	[Not Available]	[Not Applicable]	Endometrioid endometrial adenocarcinoma	2010	67	Dilation and curettage procedure	[Not Applicable]	open	negative	85	R0	17	0	0	0	10	0	0	0
130	TCGA-B5-A0JT	620.706	40.9483	4.6656	d5f2bae1-7cd1-49bf-ae41-12d2aa44408e	1/25/11	NO	YES	-23041	Female	Post (prior bilateral ovariectomy OR >12 mo since LMP with no prior hysterectomy)	[Not Available]	[Not Available]	[Not Available]	[Not Available]	[Not Available]	[Not Available]	[Not Available]	168	119	WHITE	[Not Available]	No	No	TUMOR FREE	Alive	1312	[Not Applicable]	[Not Available]	[Not Available]	[Not Available]	[Not Applicable]	Endometrioid endometrial adenocarcinoma	2007	63	Office Endometrial Biopsy	[Not Applicable]	Minimally Invasive	positive	12	[Not Available]	14	[Not Available]	[Not Available]	0	0	[Not Available]	[Not Available]	0
131	TCGA-AP-A1E0	139.137	2.3917	0.0583	84b96f93-6273-4101-a259-9602000ae491	2005-09-11	NO	YES	-14653	Female	Pre (<6 months since LMP AND no prior bilateral ovariectomy AND not on estrogen replacement)	[Not Available]	[Not Available]	[Not Available]	[Not Available]	[Not Available]	[Not Available]	[Not Available]	158	59	WHITE	[Not Available]	No	No	TUMOR FREE	Alive	691	[Not Applicable]	[Not Available]	[Not Available]	[Not Available]	[Not Applicable]	Endometrioid endometrial adenocarcinoma	2009	40	Office Endometrial Biopsy	[Not Applicable]	Minimally Invasive	positive	35	R0	3	0	0	0	9	1	0	1
132	TCGA-AP-A05O	1332.28	252.657	49.5204	49431740-7ed1-4c67-8d66-730629825895	2002-01-11	NO	YES	-24978	Female	Post (prior bilateral ovariectomy OR >12 mo since LMP with no prior hysterectomy)	[Not Available]	[Not Available]	[Not Available]	[Not Available]	[Not Available]	[Not Available]	[Not Available]	158	103	WHITE	[Not Available]	No	No	TUMOR FREE	Alive	384	[Not Applicable]	[Not Available]	[Not Available]	[Not Available]	[Not Applicable]	Endometrioid endometrial adenocarcinoma	2009	68	Dilation and curettage procedure	[Not Applicable]	Minimally Invasive	negative	80	R0	23	0	0	0	0	[Not Available]	[Not Available]	[Not Available]
133	TCGA-A5-A0R7	117.848	1.9258	0.1355	02b25675-094d-4098-96da-51d121380fec	11/15/10	NO	YES	-20250	Female	Post (prior bilateral ovariectomy OR >12 mo since LMP with no prior hysterectomy)	[Not Available]	[Not Available]	[Not Available]	[Not Available]	[Not Available]	[Not Available]	[Not Available]	165	136	WHITE	NOT HISPANIC OR LATINO	No	No	TUMOR FREE	Alive	40	[Not Applicable]	[Not Available]	[Not Available]	[Not Available]	[Not Applicable]	Endometrioid endometrial adenocarcinoma	2010	55	Office Endometrial Biopsy	[Not Applicable]	open	[Not Available]	40	R0	8	0	0	0	8	0	0	0
134	TCGA-A5-A2K7	221.992	181.681	7.2535	F42868C0-FF59-438B-90A7-489AEA678DE9	12/19/11	YES	NO	-14980	Female	Pre (<6 months since LMP AND no prior bilateral ovariectomy AND not on estrogen replacement)	[Not Available]	[Not Available]	[Not Available]	[Not Available]	[Not Available]	[Not Available]	[Not Available]	157	72	[Not Available]	HISPANIC OR LATINO	No	No	TUMOR FREE	Alive	157	[Not Applicable]	[Not Available]	[Not Available]	[Not Available]	[Not Applicable]	Endometrioid endometrial adenocarcinoma	2011	41	Office Endometrial Biopsy	[Not Applicable]	open	[Not Available]	50	R0	11	0	0	0	7	0	0	0
135	TCGA-EO-A22R	184.847	0.2809	0.3559	508BF716-46F9-44DC-8E39-09261DFB073E	10/26/11	NO	YES	-20604	Female	Post (prior bilateral ovariectomy OR >12 mo since LMP with no prior hysterectomy)	[Not Available]	[Not Available]	[Not Available]	[Not Available]	[Not Available]	[Not Available]	[Not Available]	168	88	[Not Available]	[Not Available]	No	No	TUMOR FREE	Alive	972	[Not Applicable]	[Not Available]	[Not Available]	[Not Available]	[Not Applicable]	Endometrioid endometrial adenocarcinoma	2008	56	Office Endometrial Biopsy	[Not Applicable]	open	negative	51	R0	18	0	[Not Available]	0	[Not Available]	[Not Available]	[Not Available]	[Not Available]
136	TCGA-D1-A169	46.0403	156.08	6.4378	9a599f57-0e8d-4e1f-a181-791f5fdeadb7	4/13/11	NO	YES	-23238	Female	Post (prior bilateral ovariectomy OR >12 mo since LMP with no prior hysterectomy)	[Not Available]	[Not Available]	[Not Available]	[Not Available]	[Not Available]	[Not Available]	[Not Available]	170	102	WHITE	NOT HISPANIC OR LATINO	No	No	WITH TUMOR	Alive	905	[Not Applicable]	[Not Available]	[Not Available]	[Not Available]	[Not Applicable]	Endometrioid endometrial adenocarcinoma	2008	63	Dilation and curettage procedure	[Not Applicable]	Minimally Invasive	positive	45	R0	29	0	0	0	23	0	0	0
137	TCGA-D1-A1NS	2935.46	448.137	61.9317	a79a4e56-09bf-4691-b7e0-81a9c2620d0f	2010-11-11	NO	YES	-19638	Female	Post (prior bilateral ovariectomy OR >12 mo since LMP with no prior hysterectomy)	[Not Available]	[Not Available]	[Not Available]	[Not Available]	[Not Available]	[Not Available]	[Not Available]	178	126	WHITE	NOT HISPANIC OR LATINO	No	No	TUMOR FREE	Alive	43	[Not Applicable]	[Not Available]	[Not Available]	[Not Available]	[Not Applicable]	Endometrioid endometrial adenocarcinoma	2010	53	Office Endometrial Biopsy	[Not Applicable]	open	negative	17	R0	41	0	0	0	0	[Not Available]	[Not Available]	[Not Available]
138	TCGA-EY-A5W2	385.788	169.806	14.8196	1944E155-B765-48C3-9602-6787C105E551	5/20/13	YES	NO	-26498	Female	Post (prior bilateral ovariectomy OR >12 mo since LMP with no prior hysterectomy)	[Not Available]	[Not Available]	[Not Available]	YES	NO	4+	NO	161	83	BLACK OR AFRICAN AMERICAN	NOT HISPANIC OR LATINO	No	No	TUMOR FREE	Alive	161	[Not Applicable]	Complete Remission/Response	YES	NO	[Not Applicable]	Endometrioid endometrial adenocarcinoma	2012	72	Office Endometrial Biopsy	[Not Applicable]	Minimally Invasive	negative	52	R0	16	0	[Not Available]	0	7	0	[Not Available]	0
139	TCGA-AP-A0LO	84.4782	3.2954	0.4566	a081da6f-51f3-4555-a6b8-736f8c6cda39	9/23/10	NO	YES	-16493	Female	Pre (<6 months since LMP AND no prior bilateral ovariectomy AND not on estrogen replacement)	[Not Available]	[Not Available]	[Not Available]	[Not Available]	[Not Available]	[Not Available]	[Not Available]	160	67	WHITE	NOT HISPANIC OR LATINO	No	No	WITH TUMOR	Dead	[Not Available]	1016	[Not Available]	[Not Available]	[Not Available]	[Not Applicable]	Endometrioid endometrial adenocarcinoma	2005	45	Office Endometrial Biopsy	[Not Applicable]	Minimally Invasive	negative	0	R0	15	0	0	0	6	0	0	0
140	TCGA-B5-A0K4	18.5535	7.4956	0.6695	a8f38e37-978b-4435-b676-e8d4c34da909	2001-05-11	NO	YES	-18631	Female	Post (prior bilateral ovariectomy OR >12 mo since LMP with no prior hysterectomy)	[Not Available]	[Not Available]	[Not Available]	[Not Available]	[Not Available]	[Not Available]	[Not Available]	162	75	[Not Available]	[Not Available]	No	No	TUMOR FREE	Alive	466	[Not Applicable]	[Not Available]	[Not Available]	[Not Available]	[Not Applicable]	Endometrioid endometrial adenocarcinoma	2009	51	Dilation and curettage procedure	[Not Applicable]	Minimally Invasive	negative	87	[Not Available]	23	[Not Available]	[Not Available]	0	3	[Not Available]	[Not Available]	0
141	TCGA-D1-A17A	1151.16	599.7	40.5838	c68dd983-b199-4f53-ac0c-b2d8dd6a7931	4/14/11	NO	YES	-21560	Female	Post (prior bilateral ovariectomy OR >12 mo since LMP with no prior hysterectomy)	[Not Available]	[Not Available]	[Not Available]	[Not Available]	[Not Available]	[Not Available]	[Not Available]	176	102	WHITE	NOT HISPANIC OR LATINO	No	No	TUMOR FREE	Alive	19	[Not Applicable]	[Not Available]	[Not Available]	[Not Available]	[Not Applicable]	Endometrioid endometrial adenocarcinoma	2009	59	Dilation and curettage procedure	[Not Applicable]	open	negative	41	R0	40	0	[Not Available]	0	23	0	[Not Available]	0
142	TCGA-D1-A174	82.5632	2.6897	0.1597	fc7315b0-9f48-4206-b197-2268c0518eb4	4/13/11	NO	YES	-18702	Female	Indeterminate (neither Pre or Postmenopausal)	[Not Available]	[Not Available]	[Not Available]	[Not Available]	[Not Available]	[Not Available]	[Not Available]	157	65	WHITE	NOT HISPANIC OR LATINO	No	No	TUMOR FREE	Alive	324	[Not Applicable]	[Not Available]	[Not Available]	[Not Available]	[Not Applicable]	Endometrioid endometrial adenocarcinoma	2010	51	Office Endometrial Biopsy	[Not Applicable]	Minimally Invasive	negative	8	R0	19	0	0	0	9	0	0	0
143	TCGA-AP-A0LN	473.213	257.521	32.8667	60fcf50a-8598-475d-8dd0-6b3044661233	9/23/10	NO	YES	-20704	Female	Post (prior bilateral ovariectomy OR >12 mo since LMP with no prior hysterectomy)	[Not Available]	[Not Available]	[Not Available]	[Not Available]	[Not Available]	[Not Available]	[Not Available]	166	119	BLACK OR AFRICAN AMERICAN	[Not Available]	No	No	TUMOR FREE	Alive	1993	[Not Applicable]	[Not Available]	[Not Available]	[Not Available]	[Not Applicable]	Endometrioid endometrial adenocarcinoma	2005	56	Office Endometrial Biopsy	[Not Applicable]	open	negative	0	R0	36	0	0	0	0	[Not Available]	[Not Available]	[Not Available]
144	TCGA-D1-A1O5	344.694	11.5288	0.7099	f054a123-322f-444a-9971-53d3df371753	2010-11-11	NO	YES	-22580	Female	Post (prior bilateral ovariectomy OR >12 mo since LMP with no prior hysterectomy)	[Not Available]	[Not Available]	[Not Available]	[Not Available]	[Not Available]	[Not Available]	[Not Available]	161	80	WHITE	NOT HISPANIC OR LATINO	No	No	TUMOR FREE	Alive	377	[Not Applicable]	[Not Available]	[Not Available]	[Not Available]	[Not Applicable]	Endometrioid endometrial adenocarcinoma	2010	61	Office Endometrial Biopsy	[Not Applicable]	open	negative	8	R0	20	0	0	0	0	[Not Available]	[Not Available]	[Not Available]
145	TCGA-D1-A177	9.5897	0.871	0.4827	e8c58d8b-51d7-4599-af79-469ee6f269db	4/14/11	NO	YES	-25602	Female	Post (prior bilateral ovariectomy OR >12 mo since LMP with no prior hysterectomy)	[Not Available]	[Not Available]	[Not Available]	[Not Available]	[Not Available]	[Not Available]	[Not Available]	152	53	WHITE	NOT HISPANIC OR LATINO	No	No	TUMOR FREE	Alive	347	[Not Applicable]	[Not Available]	[Not Available]	[Not Available]	[Not Applicable]	Endometrioid endometrial adenocarcinoma	2010	70	Office Endometrial Biopsy	[Not Applicable]	Minimally Invasive	negative	93	R0	45	0	[Not Available]	0	15	0	[Not Available]	0
146	TCGA-B5-A3FC	17.476	0.8142	0	EC2040A3-788B-4F2C-A093-C5C4B3DC4B6C	3/23/12	NO	YES	-19422	Female	Post (prior bilateral ovariectomy OR >12 mo since LMP with no prior hysterectomy)	[Not Available]	[Not Available]	[Not Available]	[Not Available]	[Not Available]	[Not Available]	[Not Available]	169	76	BLACK OR AFRICAN AMERICAN	NOT HISPANIC OR LATINO	No	No	TUMOR FREE	Alive	1890	[Not Applicable]	[Not Available]	[Not Available]	[Not Available]	[Not Applicable]	Endometrioid endometrial adenocarcinoma	2006	53	Office Endometrial Biopsy	[Not Applicable]	open	negative	0	[Not Available]	0	[Not Available]	[Not Available]	[Not Available]	0	[Not Available]	[Not Available]	[Not Available]
147	TCGA-BG-A0MG	1289.08	46.406	7.5706	9cde90c8-2be0-4328-a032-ff1dc19e66fd	2012-08-10	NO	YES	-26957	Female	Post (prior bilateral ovariectomy OR >12 mo since LMP with no prior hysterectomy)	[Not Available]	[Not Available]	[Not Available]	[Not Available]	[Not Available]	[Not Available]	[Not Available]	160	61	WHITE	NOT HISPANIC OR LATINO	No	No	TUMOR FREE	Alive	896	[Not Applicable]	[Not Available]	[Not Available]	[Not Available]	[Not Applicable]	Endometrioid endometrial adenocarcinoma	2007	73	Dilation and curettage procedure	[Not Applicable]	open	negative	36	R0	5	0	0	0	2	0	0	0
148	TCGA-A5-A0VQ	2101.16	201.285	33.9392	23489245-48d7-4f19-8a42-e23b1181412b	11/15/10	NO	YES	-22995	Female	Post (prior bilateral ovariectomy OR >12 mo since LMP with no prior hysterectomy)	[Not Available]	[Not Available]	[Not Available]	[Not Available]	[Not Available]	[Not Available]	[Not Available]	158	89	[Not Available]	HISPANIC OR LATINO	No	No	TUMOR FREE	Alive	177	[Not Applicable]	[Not Available]	[Not Available]	[Not Available]	[Not Applicable]	Endometrioid endometrial adenocarcinoma	2010	62	Office Endometrial Biopsy	[Not Applicable]	open	[Not Available]	36	R0	12	0	0	0	12	0	0	0
149	TCGA-D1-A17H	1221.93	43.5156	3.0272	6c526c42-2fb2-4dfa-8a3d-5651dd600ac7	4/14/11	NO	YES	-22389	Female	Post (prior bilateral ovariectomy OR >12 mo since LMP with no prior hysterectomy)	[Not Available]	[Not Available]	[Not Available]	[Not Available]	[Not Available]	[Not Available]	[Not Available]	167	96	WHITE	NOT HISPANIC OR LATINO	No	No	TUMOR FREE	Alive	454	[Not Applicable]	[Not Available]	[Not Available]	[Not Available]	[Not Applicable]	Endometrioid endometrial adenocarcinoma	2009	61	Dilation and curettage procedure	[Not Applicable]	open	negative	57	R0	28	0	[Not Available]	0	0	[Not Available]	[Not Available]	[Not Available]
150	TCGA-AX-A1CE	73.7647	3.5319	1.9427	4db38349-28d2-4af5-a12f-3d861937b0e0	2005-11-11	NO	YES	-21969	Female	Post (prior bilateral ovariectomy OR >12 mo since LMP with no prior hysterectomy)	[Not Available]	[Not Available]	[Not Available]	[Not Available]	[Not Available]	[Not Available]	[Not Available]	160	58	WHITE	NOT HISPANIC OR LATINO	No	No	[Not Available]	Alive	610	[Not Applicable]	[Not Available]	[Not Available]	[Not Available]	[Not Applicable]	Endometrioid endometrial adenocarcinoma	2009	60	Other method, specify:	Total hysterectomy, bilateral salpingo-oophorectomy with pelvic and para-aortic lymph node dissection	Minimally Invasive	negative	50	R0	12	0	[Not Available]	0	5	0	[Not Available]	0
151	TCGA-EO-A1Y7	41.5572	14.7162	0.7852	71ed2681-79bb-4ffb-985c-6d3cf18e9168	7/26/11	NO	YES	-24085	Female	Post (prior bilateral ovariectomy OR >12 mo since LMP with no prior hysterectomy)	[Not Available]	[Not Available]	[Not Available]	[Not Available]	[Not Available]	[Not Available]	[Not Available]	165	95	[Not Available]	[Not Available]	No	No	TUMOR FREE	Alive	243	[Not Applicable]	[Not Available]	[Not Available]	[Not Available]	[Not Applicable]	Endometrioid endometrial adenocarcinoma	2010	65	Dilation and curettage procedure	[Not Applicable]	Minimally Invasive	[Not Available]	60	R0	3	0	[Not Available]	0	8	0	[Not Available]	0
152	TCGA-E6-A2P9	1.5608	0.7922	0.1075	077BDC90-1BBD-49EC-93A5-729B1AC1BA8D	12/21/11	NO	YES	-24088	Female	Post (prior bilateral ovariectomy OR >12 mo since LMP with no prior hysterectomy)	[Not Available]	[Not Available]	[Not Available]	[Not Available]	[Not Available]	[Not Available]	[Not Available]	173	125	WHITE	NOT HISPANIC OR LATINO	No	No	TUMOR FREE	Alive	203	[Not Applicable]	[Not Available]	[Not Available]	[Not Available]	[Not Applicable]	Endometrioid endometrial adenocarcinoma	2011	65	Office Endometrial Biopsy	[Not Applicable]	Minimally Invasive	negative	20	RX	7	0	[Not Available]	0	1	0	[Not Available]	0
153	TCGA-AP-A0LS	151.292	2.8291	0.2358	c5a797d3-82ae-49dc-b2fe-0da64da271a2	6/22/11	NO	YES	-23126	Female	Post (prior bilateral ovariectomy OR >12 mo since LMP with no prior hysterectomy)	[Not Available]	[Not Available]	[Not Available]	[Not Available]	[Not Available]	[Not Available]	[Not Available]	169	81	WHITE	[Not Available]	Yes	No	TUMOR FREE	Alive	1668	[Not Applicable]	[Not Available]	[Not Available]	[Not Available]	[Not Applicable]	Endometrioid endometrial adenocarcinoma	2006	63	Dilation and curettage procedure	[Not Applicable]	Minimally Invasive	[Not Available]	21	R0	14	0	0	0	0	[Not Available]	[Not Available]	[Not Available]
154	TCGA-DI-A1C3	127.634	24.531	1.0652	3f305a1f-1020-4ebb-82ab-fd132bcaea02	2003-12-11	NO	YES	-13885	Female	[Not Available]	[Not Available]	[Not Available]	[Not Available]	[Not Available]	[Not Available]	[Not Available]	[Not Available]	171	144	WHITE	NOT HISPANIC OR LATINO	No	No	TUMOR FREE	Alive	739	[Not Applicable]	[Not Available]	[Not Available]	[Not Available]	[Not Applicable]	Endometrioid endometrial adenocarcinoma	2008	38	Other method, specify:	polyp removal	[Not Available]	[Not Available]	8.6	R0	0	[Not Available]	[Not Available]	[Not Available]	0	[Not Available]	[Not Available]	[Not Available]
155	TCGA-D1-A0ZS	391.772	28.8117	3.0414	80105773-372e-4552-a10b-5df188b15b16	2003-08-11	NO	YES	-19821	Female	Post (prior bilateral ovariectomy OR >12 mo since LMP with no prior hysterectomy)	[Not Available]	[Not Available]	[Not Available]	[Not Available]	[Not Available]	[Not Available]	[Not Available]	164	62	WHITE	NOT HISPANIC OR LATINO	No	No	TUMOR FREE	Alive	148	[Not Applicable]	[Not Available]	[Not Available]	[Not Available]	[Not Applicable]	Endometrioid endometrial adenocarcinoma	2009	54	Dilation and curettage procedure	[Not Applicable]	Minimally Invasive	[Not Available]	40	R0	27	0	0	0	19	0	0	0
156	TCGA-B5-A11E	77.9248	0.7238	0.0764	38a3ea92-8965-4bda-9dbd-144832975cdd	3/22/11	NO	YES	-19458	Female	Peri (6-12 months since last menstrual period)	[Not Available]	[Not Available]	[Not Available]	[Not Available]	[Not Available]	[Not Available]	[Not Available]	165	52	WHITE	[Not Available]	No	No	TUMOR FREE	Alive	265	[Not Applicable]	[Not Available]	[Not Available]	[Not Available]	[Not Applicable]	Endometrioid endometrial adenocarcinoma	2010	53	Office Endometrial Biopsy	[Not Applicable]	Minimally Invasive	negative	69	[Not Available]	20	[Not Available]	[Not Available]	0	4	[Not Available]	[Not Available]	0
157	TCGA-BG-A0M9	415.328	30.7258	3.6688	4fd1cb59-6c50-4355-9d37-a341e1f4fad9	2012-08-10	NO	YES	-26708	Female	Post (prior bilateral ovariectomy OR >12 mo since LMP with no prior hysterectomy)	[Not Available]	[Not Available]	[Not Available]	[Not Available]	[Not Available]	[Not Available]	[Not Available]	160	93	WHITE	NOT HISPANIC OR LATINO	No	No	TUMOR FREE	Alive	765	[Not Applicable]	[Not Available]	[Not Available]	[Not Available]	[Not Applicable]	Endometrioid endometrial adenocarcinoma	2008	73	Office Endometrial Biopsy	[Not Applicable]	open	negative	75	R0	5	0	0	0	4	0	0	0
158	TCGA-QS-A5YR	2167.68	386.815	83.1427	6696CF88-3C43-482C-AABB-F1EA5CF565AA	5/13/13	YES	NO	-22372	Female	Post (prior bilateral ovariectomy OR >12 mo since LMP with no prior hysterectomy)	No, I have never taken menopausal hormone therapy.	Never Used	Never Used	YES	YES	4+	NO	168	100	BLACK OR AFRICAN AMERICAN	NOT HISPANIC OR LATINO	No	No	WITH TUMOR	Alive	168	[Not Applicable]	Stable Disease	NO	NO	[Not Applicable]	Endometrioid endometrial adenocarcinoma	2012	61	Dilation and curettage procedure	[Not Applicable]	Minimally Invasive	[Not Available]	13	RX	5	0	0	0	0	[Not Available]	[Not Available]	[Not Available]
159	TCGA-BS-A0V6	3082.23	1528.76	121.06	a9b6cd65-f042-4073-9000-4143a2c55373	3/28/11	NO	YES	-20369	Female	Post (prior bilateral ovariectomy OR >12 mo since LMP with no prior hysterectomy)	[Not Available]	[Not Available]	[Not Available]	[Not Available]	[Not Available]	[Not Available]	[Not Available]	157	83	ASIAN	NOT HISPANIC OR LATINO	No	No	TUMOR FREE	Alive	1650	[Not Applicable]	[Not Available]	[Not Available]	[Not Available]	[Not Applicable]	Endometrioid endometrial adenocarcinoma	2006	55	Office Endometrial Biopsy	[Not Applicable]	open	negative	5.6	R0	22	0	0	0	8	0	0	0
160	TCGA-B5-A0K0	260.36	32.4637	2.8477	29c8f468-5ac1-4d6c-8376-e36e6d246926	2001-05-11	NO	YES	-17810	Female	Indeterminate (neither Pre or Postmenopausal)	[Not Available]	[Not Available]	[Not Available]	[Not Available]	[Not Available]	[Not Available]	[Not Available]	168	140	WHITE	[Not Available]	No	No	TUMOR FREE	Alive	679	[Not Applicable]	[Not Available]	[Not Available]	[Not Available]	[Not Applicable]	Endometrioid endometrial adenocarcinoma	2008	48	Dilation and curettage procedure	[Not Applicable]	Minimally Invasive	negative	0	[Not Available]	15	[Not Available]	[Not Available]	0	0	[Not Available]	[Not Available]	[Not Available]
161	TCGA-B5-A5OC	666.364	232.821	13.5909	AE8A4958-5407-4C01-93C3-8090862533AE	8/20/13	YES	NO	-26109	Female	[Not Available]	[Not Available]	[Not Available]	[Not Available]	[Not Available]	[Not Available]	[Not Available]	[Not Available]	[Not Available]	[Not Available]	BLACK OR AFRICAN AMERICAN	[Not Available]	No	No	[Not Available]	Alive	841	[Not Applicable]	[Not Available]	YES	YES	[Not Applicable]	Endometrioid endometrial adenocarcinoma	2011	71	[Not Available]	[Not Applicable]	[Not Available]	[Not Available]	[Not Available]	R2	[Not Available]	[Not Available]	[Not Available]	[Not Available]	[Not Available]	[Not Available]	[Not Available]	[Not Available]
162	TCGA-FI-A2D0	916.039	170.553	29.6493	1B35D083-F7C9-47D2-9A9E-718788F9E39A	10/28/11	NO	YES	-20393	Female	Peri (6-12 months since last menstrual period)	[Not Available]	[Not Available]	[Not Available]	[Not Available]	[Not Available]	[Not Available]	[Not Available]	158	135	WHITE	NOT HISPANIC OR LATINO	No	No	TUMOR FREE	Alive	1034	[Not Applicable]	[Not Available]	[Not Available]	[Not Available]	[Not Applicable]	Endometrioid endometrial adenocarcinoma	2008	55	Office Endometrial Biopsy	[Not Applicable]	open	negative	0	R0	21	0	0	0	7	0	0	0
163	TCGA-AJ-A8CT	1953.44	1064.2	66.1763	6C2232B2-80CE-4156-A0B4-FFA411B0963E	2/27/14	YES	NO	-21515	Female	Post (prior bilateral ovariectomy OR >12 mo since LMP with no prior hysterectomy)	[Not Available]	[Not Available]	Never Used	[Not Available]	[Not Available]	[Not Available]	NO	165	115	BLACK OR AFRICAN AMERICAN	[Not Available]	No	No	TUMOR FREE	Alive	82	[Not Applicable]	[Not Available]	[Not Available]	[Not Available]	[Not Applicable]	Endometrioid endometrial adenocarcinoma	2012	58	Dilation and curettage procedure	[Not Applicable]	Minimally Invasive	negative	17	R0	18	0	[Not Available]	0	0	[Not Available]	[Not Available]	[Not Available]
164	TCGA-BG-A0MH	982.564	219.728	14.9145	bfac45a6-fa01-4edb-9807-6898ea82e80e	2009-08-11	NO	YES	-22475	Female	Post (prior bilateral ovariectomy OR >12 mo since LMP with no prior hysterectomy)	[Not Available]	[Not Available]	[Not Available]	[Not Available]	[Not Available]	[Not Available]	[Not Available]	154	136	WHITE	[Not Available]	No	No	TUMOR FREE	Alive	1341	[Not Applicable]	[Not Available]	[Not Available]	[Not Available]	[Not Applicable]	Endometrioid endometrial adenocarcinoma	2007	61	Office Endometrial Biopsy	[Not Applicable]	open	[Not Available]	90	[Not Available]	8	0	[Not Available]	[Not Available]	[Not Available]	[Not Available]	[Not Available]	[Not Available]
165	TCGA-QF-A5YT	11.9533	4.4949	0.4112	E4BCCEA0-0104-40C4-9E3C-2AD7262D918E	6/25/13	NO	YES	-20981	Female	Post (prior bilateral ovariectomy OR >12 mo since LMP with no prior hysterectomy)	No, I have never taken menopausal hormone therapy.	Never Used	Never Used	NO	NO	0	NO	170	146	BLACK OR AFRICAN AMERICAN	NOT HISPANIC OR LATINO	No	No	TUMOR FREE	Alive	887	[Not Applicable]	Complete Remission/Response	YES	YES	[Not Applicable]	Endometrioid endometrial adenocarcinoma	2010	57	Office Endometrial Biopsy	[Not Applicable]	Minimally Invasive	[Not Available]	50	R0	0	[Not Available]	[Not Available]	[Not Available]	0	[Not Available]	[Not Available]	[Not Available]
166	TCGA-AX-A1C5	64.3243	6.7491	0.9067	caebdce0-f954-471a-ac63-5daaa2e76d97	2005-12-11	NO	YES	-17383	Female	Indeterminate (neither Pre or Postmenopausal)	[Not Available]	[Not Available]	[Not Available]	[Not Available]	[Not Available]	[Not Available]	[Not Available]	160	107	WHITE	NOT HISPANIC OR LATINO	No	No	WITH TUMOR	Alive	584	[Not Applicable]	[Not Available]	[Not Available]	[Not Available]	[Not Applicable]	Endometrioid endometrial adenocarcinoma	2009	47	Dilation and curettage procedure	[Not Applicable]	open	negative	50	R2	2	1	[Not Available]	1	1	1	[Not Available]	1
167	TCGA-B5-A0JX	237.828	41.8361	5.8633	586d7b3f-67a8-4a22-862f-cf50de3c1598	2008-05-11	NO	YES	-22834	Female	Post (prior bilateral ovariectomy OR >12 mo since LMP with no prior hysterectomy)	[Not Available]	[Not Available]	[Not Available]	[Not Available]	[Not Available]	[Not Available]	[Not Available]	168	113	WHITE	[Not Available]	No	No	TUMOR FREE	Alive	1360	[Not Applicable]	[Not Available]	[Not Available]	[Not Available]	[Not Applicable]	Endometrioid endometrial adenocarcinoma	2007	62	Office Endometrial Biopsy	[Not Applicable]	Minimally Invasive	negative	23	[Not Available]	40	[Not Available]	[Not Available]	0	2	[Not Available]	[Not Available]	0
168	TCGA-D1-A15W	3272.14	51.8572	4.9981	d6562acf-6d82-4f08-a779-82cdc5df16f9	4/13/11	NO	YES	-21545	Female	Post (prior bilateral ovariectomy OR >12 mo since LMP with no prior hysterectomy)	[Not Available]	[Not Available]	[Not Available]	[Not Available]	[Not Available]	[Not Available]	[Not Available]	165	126	WHITE	NOT HISPANIC OR LATINO	No	No	TUMOR FREE	Alive	915	[Not Applicable]	[Not Available]	[Not Available]	[Not Available]	[Not Applicable]	Endometrioid endometrial adenocarcinoma	2008	58	Office Endometrial Biopsy	[Not Applicable]	open	negative	38	RX	34	1	0	1	8	0	0	0
169	TCGA-EY-A1GH	692.018	63.4816	9.4327	a45a2343-f425-4e62-9049-7782733b6234	2005-11-11	NO	YES	-25802	Female	Post (prior bilateral ovariectomy OR >12 mo since LMP with no prior hysterectomy)	[Not Available]	[Not Available]	[Not Available]	[Not Available]	[Not Available]	[Not Available]	[Not Available]	170	117	WHITE	NOT HISPANIC OR LATINO	No	No	TUMOR FREE	Alive	528	[Not Applicable]	[Not Available]	[Not Available]	[Not Available]	[Not Applicable]	Endometrioid endometrial adenocarcinoma	2009	70	Office Endometrial Biopsy	[Not Applicable]	Minimally Invasive	negative	33	R0	[Not Available]	[Not Available]	[Not Available]	[Not Available]	0	[Not Available]	[Not Available]	[Not Available]
170	TCGA-EY-A1GW	52.9382	56.4564	5.018	f8ac5fd2-11f2-4b3a-a3a6-ff1a6d8e1cae	5/24/11	YES	NO	-26979	Female	Post (prior bilateral ovariectomy OR >12 mo since LMP with no prior hysterectomy)	[Not Available]	[Not Available]	[Not Available]	[Not Available]	[Not Available]	[Not Available]	[Not Available]	149	81	WHITE	HISPANIC OR LATINO	No	No	WITH TUMOR	Dead	260	[Not Applicable]	[Not Available]	[Not Available]	[Not Available]	[Not Applicable]	Endometrioid endometrial adenocarcinoma	2010	73	Office Endometrial Biopsy	[Not Applicable]	open	positive	62	R1	0	[Not Available]	[Not Available]	[Not Available]	0	[Not Available]	[Not Available]	[Not Available]
171	TCGA-D1-A103	543.444	64.2695	5.7354	7427f9e8-1140-45fd-9613-78b72b13a7ba	2003-08-11	NO	YES	-31841	Female	Post (prior bilateral ovariectomy OR >12 mo since LMP with no prior hysterectomy)	[Not Available]	[Not Available]	[Not Available]	[Not Available]	[Not Available]	[Not Available]	[Not Available]	150	60	WHITE	NOT HISPANIC OR LATINO	No	No	TUMOR FREE	Alive	480	[Not Applicable]	[Not Available]	[Not Available]	[Not Available]	[Not Applicable]	Endometrioid endometrial adenocarcinoma	2009	87	Office Endometrial Biopsy	[Not Applicable]	open	[Not Available]	0	R0	0	0	0	0	0	0	0	0
172	TCGA-EO-A3AV	308.063	2486.29	98.6116	D383008A-A1BF-4689-B243-3C464C79B818	2006-01-12	NO	YES	-18713	Female	Peri (6-12 months since last menstrual period)	[Not Available]	[Not Available]	[Not Available]	[Not Available]	[Not Available]	[Not Available]	[Not Available]	158	45	[Not Available]	[Not Available]	No	No	TUMOR FREE	Alive	573	[Not Applicable]	[Not Available]	[Not Available]	[Not Available]	[Not Applicable]	Endometrioid endometrial adenocarcinoma	2010	51	Office Endometrial Biopsy	[Not Applicable]	Minimally Invasive	negative	51	R0	33	6	[Not Available]	6	3	0	[Not Available]	[Not Available]
173	TCGA-D1-A3DA	1603.39	1500.35	55.5685	E17A5FCA-616C-4A74-ABE7-778539ECDC0B	2/15/12	NO	YES	-28142	Female	Post (prior bilateral ovariectomy OR >12 mo since LMP with no prior hysterectomy)	[Not Available]	[Not Available]	[Not Available]	[Not Available]	[Not Available]	[Not Available]	[Not Available]	152	57	WHITE	NOT HISPANIC OR LATINO	No	No	TUMOR FREE	Alive	8	[Not Applicable]	[Not Available]	[Not Available]	[Not Available]	[Not Applicable]	Endometrioid endometrial adenocarcinoma	2011	77	Excisional Biopsy	[Not Applicable]	open	positive	17	R0	34	[Not Available]	[Not Available]	1	19	[Not Available]	[Not Available]	0
174	TCGA-B5-A11Y	1013.22	381.6	22.9386	c0db966b-1024-4ee3-899a-f12e3c71a42c	2003-11-11	NO	YES	-21860	Female	Post (prior bilateral ovariectomy OR >12 mo since LMP with no prior hysterectomy)	[Not Available]	[Not Available]	[Not Available]	[Not Available]	[Not Available]	[Not Available]	[Not Available]	162	63	WHITE	[Not Available]	No	No	TUMOR FREE	Alive	315	[Not Applicable]	[Not Available]	[Not Available]	[Not Available]	[Not Applicable]	Endometrioid endometrial adenocarcinoma	2010	59	Office Endometrial Biopsy	[Not Applicable]	Minimally Invasive	negative	54	[Not Available]	8	[Not Available]	[Not Available]	0	[Not Available]	[Not Available]	[Not Available]	[Not Available]
175	TCGA-AJ-A2QN	41.4328	6.9092	0.4376	E00F6DC5-BC8B-472D-BAC3-C7823364F01E	10/18/11	YES	NO	-21915	Female	Post (prior bilateral ovariectomy OR >12 mo since LMP with no prior hysterectomy)	[Not Available]	[Not Available]	[Not Available]	[Not Available]	[Not Available]	[Not Available]	[Not Available]	170	132	WHITE	[Not Available]	No	No	TUMOR FREE	Alive	73	[Not Applicable]	[Not Available]	[Not Available]	[Not Available]	[Not Applicable]	Endometrioid endometrial adenocarcinoma	2010	60	Dilation and curettage procedure	[Not Applicable]	Minimally Invasive	negative	[Not Available]	R0	4	0	[Not Available]	0	8	0	[Not Available]	0
176	TCGA-BG-A18B	28.5713	6.8638	0.3105	62ae3bb1-8102-4693-aee6-4d8d0d2bc515	5/19/11	NO	YES	-19550	Female	Peri (6-12 months since last menstrual period)	[Not Available]	[Not Available]	[Not Available]	[Not Available]	[Not Available]	[Not Available]	[Not Available]	163	116	WHITE	NOT HISPANIC OR LATINO	No	No	TUMOR FREE	Alive	155	[Not Applicable]	[Not Available]	[Not Available]	[Not Available]	[Not Applicable]	Endometrioid endometrial adenocarcinoma	2010	53	Office Endometrial Biopsy	[Not Applicable]	open	[Not Available]	[Not Available]	RX	5	0	[Not Available]	[Not Available]	0	[Not Available]	[Not Available]	[Not Available]
177	TCGA-A5-A0GM	264.582	25.5938	0.9166	976bb47a-d999-4e24-ad08-452fea73c846	12/15/10	NO	YES	-19452	Female	Post (prior bilateral ovariectomy OR >12 mo since LMP with no prior hysterectomy)	[Not Available]	[Not Available]	[Not Available]	[Not Available]	[Not Available]	[Not Available]	[Not Available]	160	97	WHITE	NOT HISPANIC OR LATINO	Yes	No	TUMOR FREE	Alive	1448	[Not Applicable]	[Not Available]	[Not Available]	[Not Available]	[Not Applicable]	Endometrioid endometrial adenocarcinoma	2006	53	Office Endometrial Biopsy	[Not Applicable]	open	[Not Available]	49	R0	5	0	0	0	0	0	0	0
178	TCGA-BS-A0U5	599.733	60.4845	6.8712	c306d7e8-5486-41d3-84dd-9311ce3e2069	3/25/11	NO	YES	-27945	Female	Post (prior bilateral ovariectomy OR >12 mo since LMP with no prior hysterectomy)	[Not Available]	[Not Available]	[Not Available]	[Not Available]	[Not Available]	[Not Available]	[Not Available]	165	59	WHITE	NOT HISPANIC OR LATINO	No	No	TUMOR FREE	Alive	2204	[Not Applicable]	[Not Available]	[Not Available]	[Not Available]	[Not Applicable]	Endometrioid endometrial adenocarcinoma	2003	76	Dilation and curettage procedure	[Not Applicable]	open	[Not Available]	0	R0	10	0	0	0	1	0	0	0
179	TCGA-AJ-A2QL	259.168	6.0965	0.5406	9002FC6C-26DE-4B8F-8985-A4814CD3DAF7	10/18/11	YES	NO	-22057	Female	Post (prior bilateral ovariectomy OR >12 mo since LMP with no prior hysterectomy)	[Not Available]	[Not Available]	[Not Available]	[Not Available]	[Not Available]	[Not Available]	[Not Available]	163	112	WHITE	NOT HISPANIC OR LATINO	No	No	WITH TUMOR	Alive	49	[Not Applicable]	[Not Available]	[Not Available]	[Not Available]	[Not Applicable]	Endometrioid endometrial adenocarcinoma	2011	60	Office Endometrial Biopsy	[Not Applicable]	Minimally Invasive	negative	[Not Available]	[Not Available]	18	0	1	1	7	0	0	0
180	TCGA-BS-A0TC	9014.32	596.291	44.6962	7b7d2d2b-abe6-4f32-add0-3715096995d1	11/19/10	NO	YES	-25560	Female	Post (prior bilateral ovariectomy OR >12 mo since LMP with no prior hysterectomy)	[Not Available]	[Not Available]	[Not Available]	[Not Available]	[Not Available]	[Not Available]	[Not Available]	147	68	ASIAN	NOT HISPANIC OR LATINO	No	No	TUMOR FREE	Alive	2260	[Not Applicable]	[Not Available]	[Not Available]	[Not Available]	[Not Applicable]	Endometrioid endometrial adenocarcinoma	2004	69	Office Endometrial Biopsy	[Not Applicable]	open	negative	9	R0	20	0	0	0	3	0	0	0
181	TCGA-EY-A214	4949.86	697.47	86.4608	4125e3e5-51c0-4577-9935-10cd086fc415	2007-08-11	YES	NO	-24136	Female	Post (prior bilateral ovariectomy OR >12 mo since LMP with no prior hysterectomy)	[Not Available]	[Not Available]	[Not Available]	[Not Available]	[Not Available]	[Not Available]	[Not Available]	165	94	WHITE	[Not Available]	Yes	No	TUMOR FREE	Alive	252	[Not Applicable]	[Not Available]	[Not Available]	[Not Available]	[Not Applicable]	Endometrioid endometrial adenocarcinoma	2010	66	Office Endometrial Biopsy	[Not Applicable]	Minimally Invasive	negative	72	R0	31	1	[Not Available]	1	19	0	[Not Available]	0
182	TCGA-AX-A05U	74.0608	3.8036	0.1853	e56c6abc-b36c-4667-a347-0a541ce4791d	5/23/11	NO	YES	-20533	Female	Post (prior bilateral ovariectomy OR >12 mo since LMP with no prior hysterectomy)	[Not Available]	[Not Available]	[Not Available]	[Not Available]	[Not Available]	[Not Available]	[Not Available]	155	62	AMERICAN INDIAN OR ALASKA NATIVE	NOT HISPANIC OR LATINO	No	No	TUMOR FREE	Alive	903	[Not Applicable]	[Not Available]	[Not Available]	[Not Available]	[Not Applicable]	Endometrioid endometrial adenocarcinoma	2008	56	Dilation and curettage procedure	[Not Applicable]	Minimally Invasive	negative	50	R0	12	0	[Not Available]	0	11	0	[Not Available]	0
183	TCGA-B5-A11W	185.245	20.1853	3.2513	f5bd3902-ff7f-4233-8f74-beef3676af9a	2003-04-11	NO	YES	-22365	Female	Post (prior bilateral ovariectomy OR >12 mo since LMP with no prior hysterectomy)	[Not Available]	[Not Available]	[Not Available]	[Not Available]	[Not Available]	[Not Available]	[Not Available]	163	102	WHITE	[Not Available]	No	No	TUMOR FREE	Alive	339	[Not Applicable]	[Not Available]	[Not Available]	[Not Available]	[Not Applicable]	Endometrioid endometrial adenocarcinoma	2010	61	Office Endometrial Biopsy	[Not Applicable]	Minimally Invasive	positive	52	[Not Available]	17	[Not Available]	[Not Available]	0	0	[Not Available]	[Not Available]	0
184	TCGA-EY-A1GI	848.245	12.0648	1.0568	16bde24f-61b8-458d-aca3-df4806abbd1b	5/18/11	NO	YES	-19117	Female	Pre (<6 months since LMP AND no prior bilateral ovariectomy AND not on estrogen replacement)	[Not Available]	[Not Available]	[Not Available]	[Not Available]	[Not Available]	[Not Available]	[Not Available]	165	69	WHITE	NOT HISPANIC OR LATINO	No	No	TUMOR FREE	Alive	507	[Not Applicable]	[Not Available]	[Not Available]	[Not Available]	[Not Applicable]	Endometrioid endometrial adenocarcinoma	2009	52	Excisional Biopsy	[Not Applicable]	open	negative	76	R0	23	0	[Not Available]	0	0	[Not Available]	[Not Available]	[Not Available]
185	TCGA-D1-A161	464.576	31.878	2.9327	0305db4a-62ee-4ecb-bede-032981298732	4/13/11	NO	YES	-28695	Female	Post (prior bilateral ovariectomy OR >12 mo since LMP with no prior hysterectomy)	[Not Available]	[Not Available]	[Not Available]	[Not Available]	[Not Available]	[Not Available]	[Not Available]	159	71	WHITE	NOT HISPANIC OR LATINO	No	No	TUMOR FREE	Alive	892	[Not Applicable]	[Not Available]	[Not Available]	[Not Available]	[Not Applicable]	Endometrioid endometrial adenocarcinoma	2008	78	Office Endometrial Biopsy	[Not Applicable]	Minimally Invasive	negative	70	R0	21	0	0	0	9	0	0	0
186	TCGA-EO-A3B0	7.5362	0.6228	0.0394	4C2E6ABF-02E1-4EF7-A0BE-6A6D4069581D	2006-01-12	[Not Available]	YES	-15954	Female	Indeterminate (neither Pre or Postmenopausal)	[Not Available]	[Not Available]	[Not Available]	[Not Available]	[Not Available]	[Not Available]	[Not Available]	152	53	ASIAN	[Not Available]	No	No	TUMOR FREE	Alive	404	[Not Applicable]	[Not Available]	[Not Available]	[Not Available]	[Not Applicable]	Endometrioid endometrial adenocarcinoma	2011	43	Dilation and curettage procedure	[Not Applicable]	open	[Not Available]	[Not Available]	RX	7	5	[Not Available]	[Not Available]	3	2	[Not Available]	[Not Available]
187	TCGA-AP-A0LT	960.143	500.368	39.1852	43714e9a-e9c4-4206-af92-1d00d2a8ae35	9/23/10	NO	YES	-21107	Female	Post (prior bilateral ovariectomy OR >12 mo since LMP with no prior hysterectomy)	[Not Available]	[Not Available]	[Not Available]	[Not Available]	[Not Available]	[Not Available]	[Not Available]	165	91	WHITE	[Not Available]	No	No	TUMOR FREE	Alive	1185	[Not Applicable]	[Not Available]	[Not Available]	[Not Available]	[Not Applicable]	Endometrioid endometrial adenocarcinoma	2006	57	Office Endometrial Biopsy	[Not Applicable]	Minimally Invasive	negative	38	R0	16	0	0	0	0	0	0	0
188	TCGA-BS-A0UT	184.75	29.576	1.6911	e2b1d0de-5221-44a1-8fad-9708a3cada14	3/25/11	NO	YES	-22775	Female	Post (prior bilateral ovariectomy OR >12 mo since LMP with no prior hysterectomy)	[Not Available]	[Not Available]	[Not Available]	[Not Available]	[Not Available]	[Not Available]	[Not Available]	152	65	ASIAN	NOT HISPANIC OR LATINO	No	No	TUMOR FREE	Alive	595	[Not Applicable]	[Not Available]	[Not Available]	[Not Available]	[Not Applicable]	Endometrioid endometrial adenocarcinoma	2005	62	Dilation and curettage procedure	[Not Applicable]	open	negative	33	R0	22	0	0	0	5	0	0	0
189	TCGA-BG-A0LW	1076.64	248.367	24.2167	68181bc9-aa8b-44ec-8601-564b30ea0561	2012-01-10	NO	YES	-17369	Female	Indeterminate (neither Pre or Postmenopausal)	[Not Available]	[Not Available]	[Not Available]	[Not Available]	[Not Available]	[Not Available]	[Not Available]	157	141	WHITE	NOT HISPANIC OR LATINO	No	No	TUMOR FREE	Alive	195	[Not Applicable]	[Not Available]	[Not Available]	[Not Available]	[Not Applicable]	Endometrioid endometrial adenocarcinoma	2010	47	Office Endometrial Biopsy	[Not Applicable]	open	negative	5	R0	6	0	0	0	0	[Not Available]	[Not Available]	[Not Available]
190	TCGA-AX-A2HK	37.6839	5.2676	0.1803	6FA99AE9-1D72-455E-938E-0EC0D240F5A3	10/31/11	NO	YES	-28316	Female	Post (prior bilateral ovariectomy OR >12 mo since LMP with no prior hysterectomy)	[Not Available]	[Not Available]	[Not Available]	[Not Available]	[Not Available]	[Not Available]	[Not Available]	154	73	WHITE	[Not Available]	No	No	[Not Available]	Dead	[Not Available]	90	[Not Available]	[Not Available]	[Not Available]	[Not Applicable]	Endometrioid endometrial adenocarcinoma	2005	77	Office Endometrial Biopsy	[Not Applicable]	open	negative	84	R0	25	[Not Available]	[Not Available]	3	6	[Not Available]	[Not Available]	2
191	TCGA-A5-A0GA	884.784	79.5692	22.5568	71fed998-8fac-4e6b-b38a-22c83e05e958	9/13/10	NO	YES	-24659	Female	Post (prior bilateral ovariectomy OR >12 mo since LMP with no prior hysterectomy)	[Not Available]	[Not Available]	[Not Available]	[Not Available]	[Not Available]	[Not Available]	[Not Available]	170	90	WHITE	NOT HISPANIC OR LATINO	No	No	WITH TUMOR	Dead	[Not Available]	543	[Not Available]	[Not Available]	[Not Available]	[Not Applicable]	Endometrioid endometrial adenocarcinoma	2006	67	Dilation and curettage procedure	[Not Applicable]	open	[Not Available]	46	R0	3	3	0	3	3	3	0	3
192	TCGA-EO-A3AS	450.445	16.4896	1.5878	2C3E95B5-2C63-43C7-BAA2-47EF914B25A8	2006-01-12	[Not Available]	YES	-31450	Female	Post (prior bilateral ovariectomy OR >12 mo since LMP with no prior hysterectomy)	[Not Available]	[Not Available]	[Not Available]	[Not Available]	[Not Available]	[Not Available]	[Not Available]	147	58	[Not Available]	[Not Available]	No	No	TUMOR FREE	Alive	1046	[Not Applicable]	[Not Available]	[Not Available]	[Not Available]	[Not Applicable]	Endometrioid endometrial adenocarcinoma	2009	86	Office Endometrial Biopsy	[Not Applicable]	open	[Not Available]	49	[Not Available]	0	[Not Available]	[Not Available]	[Not Available]	0	[Not Available]	[Not Available]	[Not Available]
193	TCGA-EO-A3KX	32.4702	7.0743	1.6002	FE2E89F7-8F4D-420A-A551-4877CF0FD1D3	2006-01-12	NO	YES	-29260	Female	Post (prior bilateral ovariectomy OR >12 mo since LMP with no prior hysterectomy)	[Not Available]	[Not Available]	[Not Available]	[Not Available]	[Not Available]	[Not Available]	[Not Available]	145	44	WHITE	HISPANIC OR LATINO	No	No	TUMOR FREE	Alive	281	[Not Applicable]	[Not Available]	[Not Available]	[Not Available]	[Not Applicable]	Endometrioid endometrial adenocarcinoma	2011	80	Office Endometrial Biopsy	[Not Applicable]	Minimally Invasive	[Not Available]	[Not Available]	R0	3	0	[Not Available]	[Not Available]	0	[Not Available]	[Not Available]	[Not Available]
194	TCGA-BS-A0WQ	99.7533	5.3231	0.0527	e095a927-d985-4fbd-8093-46c1c6ace4de	3/25/11	NO	YES	-20131	Female	Post (prior bilateral ovariectomy OR >12 mo since LMP with no prior hysterectomy)	[Not Available]	[Not Available]	[Not Available]	[Not Available]	[Not Available]	[Not Available]	[Not Available]	160	93	ASIAN	NOT HISPANIC OR LATINO	No	No	TUMOR FREE	Alive	1208	[Not Applicable]	[Not Available]	[Not Available]	[Not Available]	[Not Applicable]	Endometrioid endometrial adenocarcinoma	2006	55	Dilation and curettage procedure	[Not Applicable]	open	negative	0	R0	14	0	0	0	11	0	0	0
195	TCGA-AX-A3G8	703.193	656.45	46.5351	6D3FDB58-FDC0-4937-AD38-3A455225EA51	2002-07-12	NO	YES	-27899	Female	Post (prior bilateral ovariectomy OR >12 mo since LMP with no prior hysterectomy)	[Not Available]	[Not Available]	[Not Available]	[Not Available]	[Not Available]	[Not Available]	[Not Available]	157	62	WHITE	[Not Available]	No	No	[Not Available]	Alive	36	[Not Applicable]	[Not Available]	[Not Available]	[Not Available]	[Not Applicable]	Endometrioid endometrial adenocarcinoma	2010	76	Office Endometrial Biopsy	[Not Applicable]	open	negative	[Not Available]	[Not Available]	30	[Not Available]	[Not Available]	0	2	[Not Available]	[Not Available]	0
196	TCGA-BG-A0MO	251.819	32.739	1.344	734ef97f-807c-480e-8df9-feaf041032d2	2012-09-10	NO	YES	-23287	Female	Post (prior bilateral ovariectomy OR >12 mo since LMP with no prior hysterectomy)	[Not Available]	[Not Available]	[Not Available]	[Not Available]	[Not Available]	[Not Available]	[Not Available]	160	83	WHITE	NOT HISPANIC OR LATINO	No	No	TUMOR FREE	Alive	1021	[Not Applicable]	[Not Available]	[Not Available]	[Not Available]	[Not Applicable]	Endometrioid endometrial adenocarcinoma	2008	63	Dilation and curettage procedure	[Not Applicable]	open	negative	35.7	R0	[Not Available]	[Not Available]	[Not Available]	[Not Available]	[Not Available]	[Not Available]	[Not Available]	[Not Available]
197	TCGA-A5-A0GX	614.859	34.7856	1.7525	553f0ccd-4e6f-4ae2-9b39-97529eb3d826	9/13/10	NO	YES	-19625	Female	Post (prior bilateral ovariectomy OR >12 mo since LMP with no prior hysterectomy)	[Not Available]	[Not Available]	[Not Available]	[Not Available]	[Not Available]	[Not Available]	[Not Available]	164	108	WHITE	[Not Available]	No	No	TUMOR FREE	Alive	925	[Not Applicable]	[Not Available]	[Not Available]	[Not Available]	[Not Applicable]	Endometrioid endometrial adenocarcinoma	2005	53	Office Endometrial Biopsy	[Not Applicable]	open	[Not Available]	10	R0	0	0	0	0	0	0	0	0
198	TCGA-EY-A54A	310.715	54.2838	4.3128	75783DBE-E18C-4535-B9EB-2AFFD320E098	2/27/13	YES	NO	-24822	Female	Post (prior bilateral ovariectomy OR >12 mo since LMP with no prior hysterectomy)	No, I have never taken menopausal hormone therapy.	Former User	Never Used	YES	YES	4+	NO	161	70	BLACK OR AFRICAN AMERICAN	NOT HISPANIC OR LATINO	No	No	TUMOR FREE	Alive	113	[Not Applicable]	Complete Remission/Response	YES	YES	[Not Applicable]	Endometrioid endometrial adenocarcinoma	2012	67	Office Endometrial Biopsy	[Not Applicable]	Minimally Invasive	[Not Available]	41	R0	16	4	[Not Available]	4	8	1	[Not Available]	1
199	TCGA-AP-A1E3	11.7027	7.2979	0.4837	44ac7093-a733-4c55-a964-0ba9ec141d2d	2005-09-11	NO	YES	-16544	Female	Pre (<6 months since LMP AND no prior bilateral ovariectomy AND not on estrogen replacement)	[Not Available]	[Not Available]	[Not Available]	[Not Available]	[Not Available]	[Not Available]	[Not Available]	163	130	WHITE	[Not Available]	No	No	WITH TUMOR	Alive	523	[Not Applicable]	[Not Available]	[Not Available]	[Not Available]	[Not Applicable]	Endometrioid endometrial adenocarcinoma	2009	45	Dilation and curettage procedure	[Not Applicable]	open	negative	77	R0	1	1	0	1	0	0	0	0
200	TCGA-DI-A2QU	34.3013	0.2491	0.0789	E9FA66F5-282C-416A-9DCF-46714EA12FCF	8/26/11	NO	YES	-24488	Female	Post (prior bilateral ovariectomy OR >12 mo since LMP with no prior hysterectomy)	[Not Available]	[Not Available]	[Not Available]	[Not Available]	[Not Available]	[Not Available]	[Not Available]	160	93	WHITE	NOT HISPANIC OR LATINO	No	No	WITH TUMOR	Dead	[Not Available]	946	[Not Available]	[Not Available]	[Not Available]	[Not Applicable]	Endometrioid endometrial adenocarcinoma	2005	67	Office Endometrial Biopsy	[Not Applicable]	Minimally Invasive	[Not Available]	0	RX	6	0	0	0	0	[Not Available]	[Not Available]	[Not Available]
201	TCGA-B5-A3FD	38.0695	3.662	0.0305	EEB327B4-B705-4161-BA94-647F0E14F5B4	3/26/12	NO	YES	-25813	Female	Indeterminate (neither Pre or Postmenopausal)	[Not Available]	[Not Available]	[Not Available]	[Not Available]	[Not Available]	[Not Available]	[Not Available]	174	115	BLACK OR AFRICAN AMERICAN	[Not Available]	No	No	TUMOR FREE	Dead	796	[Not Applicable]	[Not Available]	[Not Available]	[Not Available]	[Not Applicable]	Endometrioid endometrial adenocarcinoma	2009	70	Dilation and curettage procedure	[Not Applicable]	Minimally Invasive	negative	30	[Not Available]	34	[Not Available]	[Not Available]	0	7	[Not Available]	[Not Available]	0
202	TCGA-B5-A1MV	1128.26	44.8689	6.4041	0f36c3a2-0ba5-4c43-a3f0-78d125e5d0ac	2/15/12	NO	YES	-30926	Female	Post (prior bilateral ovariectomy OR >12 mo since LMP with no prior hysterectomy)	[Not Available]	[Not Available]	[Not Available]	[Not Available]	[Not Available]	[Not Available]	[Not Available]	151	72	WHITE	[Not Available]	No	No	TUMOR FREE	Alive	380	[Not Applicable]	[Not Available]	[Not Available]	[Not Available]	[Not Applicable]	Endometrioid endometrial adenocarcinoma	2010	84	Dilation and curettage procedure	[Not Applicable]	open	negative	47	[Not Available]	19	[Not Available]	[Not Available]	0	7	[Not Available]	[Not Available]	0
203	TCGA-B5-A0JY	4.7925	0.2292	0	61935424-44d0-4211-81c1-c925e436eac5	2001-04-11	NO	YES	-18475	Female	Post (prior bilateral ovariectomy OR >12 mo since LMP with no prior hysterectomy)	[Not Available]	[Not Available]	[Not Available]	[Not Available]	[Not Available]	[Not Available]	[Not Available]	168	67	WHITE	[Not Available]	No	No	TUMOR FREE	Alive	809	[Not Applicable]	[Not Available]	[Not Available]	[Not Available]	[Not Applicable]	Endometrioid endometrial adenocarcinoma	2008	50	Dilation and curettage procedure	[Not Applicable]	open	negative	100	[Not Available]	17	[Not Available]	[Not Available]	2	0	[Not Available]	[Not Available]	[Not Available]
204	TCGA-EY-A1GU	953.724	718.261	137.847	5dd28537-d24f-4a6d-a454-6f64cf37e16a	5/24/11	YES	NO	-24304	Female	Post (prior bilateral ovariectomy OR >12 mo since LMP with no prior hysterectomy)	[Not Available]	[Not Available]	[Not Available]	[Not Available]	[Not Available]	[Not Available]	[Not Available]	160	90	BLACK OR AFRICAN AMERICAN	NOT HISPANIC OR LATINO	No	No	TUMOR FREE	Dead	259	[Not Applicable]	[Not Available]	[Not Available]	[Not Available]	[Not Applicable]	Endometrioid endometrial adenocarcinoma	2010	66	Office Endometrial Biopsy	[Not Applicable]	Minimally Invasive	negative	94	R0	11	0	[Not Available]	0	5	0	[Not Available]	0
205	TCGA-AX-A2HJ	32.3499	2.5076	0.2836	32398808-C46A-41BF-A0A8-E08723B40EA2	10/31/11	NO	YES	-13112	Female	[Not Available]	[Not Available]	[Not Available]	[Not Available]	[Not Available]	[Not Available]	[Not Available]	[Not Available]	152	56	ASIAN	NOT HISPANIC OR LATINO	No	No	TUMOR FREE	Alive	831	[Not Applicable]	[Not Available]	[Not Available]	[Not Available]	[Not Applicable]	Endometrioid endometrial adenocarcinoma	2009	35	Dilation and curettage procedure	[Not Applicable]	open	negative	80	R0	7	[Not Available]	[Not Available]	0	11	[Not Available]	[Not Available]	0
206	TCGA-AJ-A23O	91.9245	28.8398	2.2126	70b4b353-10d4-49d0-bcc1-855616d8c8cc	7/14/11	NO	YES	-25433	Female	Post (prior bilateral ovariectomy OR >12 mo since LMP with no prior hysterectomy)	[Not Available]	[Not Available]	[Not Available]	[Not Available]	[Not Available]	[Not Available]	[Not Available]	157	60	WHITE	NOT HISPANIC OR LATINO	No	No	TUMOR FREE	Dead	60	[Not Applicable]	[Not Available]	[Not Available]	[Not Available]	[Not Applicable]	Endometrioid endometrial adenocarcinoma	2010	69	Dilation and curettage procedure	[Not Applicable]	[Not Available]	negative	81	R0	15	0	[Not Available]	[Not Available]	4	0	[Not Available]	[Not Available]
207	TCGA-D1-A0ZV	3965.99	230.501	29.3821	0c01c673-e396-47b2-9562-4144d7705ebf	2003-08-11	NO	YES	-21374	Female	Post (prior bilateral ovariectomy OR >12 mo since LMP with no prior hysterectomy)	[Not Available]	[Not Available]	[Not Available]	[Not Available]	[Not Available]	[Not Available]	[Not Available]	170	77	WHITE	NOT HISPANIC OR LATINO	No	No	TUMOR FREE	Alive	350	[Not Applicable]	[Not Available]	[Not Available]	[Not Available]	[Not Applicable]	Endometrioid endometrial adenocarcinoma	2009	58	Office Endometrial Biopsy	[Not Applicable]	open	[Not Available]	30	R0	23	0	0	0	0	0	0	0
208	TCGA-AX-A05T	427.805	37.3789	1.6142	0119eab6-00e7-4346-aa52-cbbeeba3621d	5/23/11	NO	YES	-30137	Female	Post (prior bilateral ovariectomy OR >12 mo since LMP with no prior hysterectomy)	[Not Available]	[Not Available]	[Not Available]	[Not Available]	[Not Available]	[Not Available]	[Not Available]	161	61	WHITE	[Not Available]	No	No	TUMOR FREE	Alive	603	[Not Applicable]	[Not Available]	[Not Available]	[Not Available]	[Not Applicable]	Endometrioid endometrial adenocarcinoma	2009	82	Office Endometrial Biopsy	[Not Applicable]	Minimally Invasive	negative	50	R0	14	0	[Not Available]	0	7	0	[Not Available]	0
209	TCGA-BK-A56F	117.198	24.9664	1.5569	2D166DC0-8890-4B00-AB73-9E2DBB6C530D	2004-02-13	YES	NO	-27523	Female	Post (prior bilateral ovariectomy OR >12 mo since LMP with no prior hysterectomy)	[Not Available]	[Not Available]	[Not Available]	YES	YES	4+	NO	163	84	BLACK OR AFRICAN AMERICAN	NOT HISPANIC OR LATINO	No	No	TUMOR FREE	Alive	200	[Not Applicable]	Complete Remission/Response	YES	NO	[Not Applicable]	Endometrioid endometrial adenocarcinoma	2012	75	Office Endometrial Biopsy	[Not Applicable]	Minimally Invasive	negative	60	R0	10	[Not Available]	[Not Available]	0	3	[Not Available]	[Not Available]	0
210	TCGA-BG-A18A	639.378	86.2151	23.1707	feb3e930-3638-44b4-ac0f-a5dcb01fed76	5/19/11	NO	YES	-27086	Female	Post (prior bilateral ovariectomy OR >12 mo since LMP with no prior hysterectomy)	[Not Available]	[Not Available]	[Not Available]	[Not Available]	[Not Available]	[Not Available]	[Not Available]	162	84	WHITE	NOT HISPANIC OR LATINO	No	No	TUMOR FREE	Alive	252	[Not Applicable]	[Not Available]	[Not Available]	[Not Available]	[Not Applicable]	Endometrioid endometrial adenocarcinoma	2010	74	Dilation and curettage procedure	[Not Applicable]	Minimally Invasive	negative	50	RX	11	0	[Not Available]	[Not Available]	2	0	[Not Available]	[Not Available]
211	TCGA-BK-A0C9	176.365	5.8333	0.7526	92a2cae3-b8ee-4ebb-ac5c-01e58749448f	2010-08-10	YES	NO	-20876	Female	Post (prior bilateral ovariectomy OR >12 mo since LMP with no prior hysterectomy)	[Not Available]	[Not Available]	[Not Available]	[Not Available]	[Not Available]	[Not Available]	[Not Available]	168	127	WHITE	NOT HISPANIC OR LATINO	No	No	TUMOR FREE	Alive	289	[Not Applicable]	[Not Available]	[Not Available]	[Not Available]	[Not Applicable]	Endometrioid endometrial adenocarcinoma	2009	57	Office Endometrial Biopsy	[Not Applicable]	open	negative	40	R0	18	0	0	0	4	0	0	0
212	TCGA-BG-A0MA	33.8631	4.5497	0.1108	F85BC60B-AB07-4B24-820B-6860B198E910	2012-08-10	NO	YES	-22036	Female	Post (prior bilateral ovariectomy OR >12 mo since LMP with no prior hysterectomy)	[Not Available]	[Not Available]	[Not Available]	[Not Available]	[Not Available]	[Not Available]	[Not Available]	170	111	WHITE	NOT HISPANIC OR LATINO	No	No	WITH TUMOR	Dead	[Not Available]	326	[Not Available]	[Not Available]	[Not Available]	[Not Applicable]	Endometrioid endometrial adenocarcinoma	2008	60	Office Endometrial Biopsy	[Not Applicable]	open	negative	78	R0	10	0	0	0	6	0	0	0
213	TCGA-A5-A0GR	1235.76	59.39	6.9745	82c51af5-4ba2-48fe-b5e2-a0f1c9d68f34	2001-07-11	NO	YES	-25353	Female	Post (prior bilateral ovariectomy OR >12 mo since LMP with no prior hysterectomy)	[Not Available]	[Not Available]	[Not Available]	[Not Available]	[Not Available]	[Not Available]	[Not Available]	177	88	BLACK OR AFRICAN AMERICAN	NOT HISPANIC OR LATINO	No	No	TUMOR FREE	Alive	780	[Not Applicable]	[Not Available]	[Not Available]	[Not Available]	[Not Applicable]	Endometrioid endometrial adenocarcinoma	2008	69	Office Endometrial Biopsy	[Not Applicable]	open	[Not Available]	10	R0	0	0	0	0	3	0	0	0
214	TCGA-A5-A0GP	2235.96	420.066	40.2238	0547cdfa-c488-4da0-9bb5-4cc63a637179	2009-10-10	NO	YES	-21365	Female	Post (prior bilateral ovariectomy OR >12 mo since LMP with no prior hysterectomy)	[Not Available]	[Not Available]	[Not Available]	[Not Available]	[Not Available]	[Not Available]	[Not Available]	160	60	ASIAN	NOT HISPANIC OR LATINO	No	No	TUMOR FREE	Alive	1087	[Not Applicable]	[Not Available]	[Not Available]	[Not Available]	[Not Applicable]	Endometrioid endometrial adenocarcinoma	2007	58	Office Endometrial Biopsy	[Not Applicable]	open	[Not Available]	[Not Available]	R0	1	0	0	0	1	0	0	0
215	TCGA-D1-A16D	7720.74	411.787	36.1189	5693302a-4548-4c0b-8725-0cb7c67bc4f8	4/13/11	NO	YES	-17933	Female	Peri (6-12 months since last menstrual period)	[Not Available]	[Not Available]	[Not Available]	[Not Available]	[Not Available]	[Not Available]	[Not Available]	164	151	WHITE	NOT HISPANIC OR LATINO	No	No	TUMOR FREE	Alive	908	[Not Applicable]	[Not Available]	[Not Available]	[Not Available]	[Not Applicable]	Endometrioid endometrial adenocarcinoma	2008	49	Office Endometrial Biopsy	[Not Applicable]	open	negative	86	RX	34	0	0	0	0	0	0	0
216	TCGA-BK-A13B	476.396	110.104	7.0117	E71B3CE1-41E0-4CFC-9570-367B8C2124C1	2002-01-12	YES	NO	-21493	Female	Post (prior bilateral ovariectomy OR >12 mo since LMP with no prior hysterectomy)	[Not Available]	[Not Available]	[Not Available]	[Not Available]	[Not Available]	[Not Available]	[Not Available]	170	131	BLACK OR AFRICAN AMERICAN	NOT HISPANIC OR LATINO	No	No	TUMOR FREE	Alive	578	[Not Applicable]	[Not Available]	[Not Available]	[Not Available]	[Not Applicable]	Endometrioid endometrial adenocarcinoma	2010	58	Office Endometrial Biopsy	[Not Applicable]	[Not Available]	negative	[Not Available]	[Not Available]	15	[Not Available]	[Not Available]	0	10	[Not Available]	[Not Available]	0
217	TCGA-DI-A1BY	143.92	23.011	2.0136	e46b6434-ee88-4630-9fc3-441afc431745	5/13/11	NO	YES	-23113	Female	[Not Available]	[Not Available]	[Not Available]	[Not Available]	[Not Available]	[Not Available]	[Not Available]	[Not Available]	155	125	WHITE	NOT HISPANIC OR LATINO	No	No	TUMOR FREE	Alive	1114	[Not Applicable]	[Not Available]	[Not Available]	[Not Available]	[Not Applicable]	Endometrioid endometrial adenocarcinoma	2008	63	Other method, specify:	Uterine scrapings	[Not Available]	negative	17	R0	6	0	0	0	0	[Not Available]	[Not Available]	[Not Available]
218	TCGA-AP-A1E1	324.154	25.2797	8.0696	2b85b84f-e680-4b5c-93ea-3c71567227e8	2005-09-11	NO	YES	-27072	Female	Post (prior bilateral ovariectomy OR >12 mo since LMP with no prior hysterectomy)	[Not Available]	[Not Available]	[Not Available]	[Not Available]	[Not Available]	[Not Available]	[Not Available]	160	73	WHITE	[Not Available]	No	No	TUMOR FREE	Alive	317	[Not Applicable]	[Not Available]	[Not Available]	[Not Available]	[Not Applicable]	Endometrioid endometrial adenocarcinoma	2009	74	Office Endometrial Biopsy	[Not Applicable]	Minimally Invasive	negative	10	R0	2	0	0	0	0	0	0	0
219	TCGA-B5-A11U	6.4797	1.436	0.1299	0b672aa4-fc13-476f-b61e-5f2c3a615c23	2/22/11	NO	YES	-27160	Female	Post (prior bilateral ovariectomy OR >12 mo since LMP with no prior hysterectomy)	[Not Available]	[Not Available]	[Not Available]	[Not Available]	[Not Available]	[Not Available]	[Not Available]	152	61	BLACK OR AFRICAN AMERICAN	[Not Available]	No	No	TUMOR FREE	Alive	271	[Not Applicable]	[Not Available]	[Not Available]	[Not Available]	[Not Applicable]	Endometrioid endometrial adenocarcinoma	2009	74	Dilation and curettage procedure	[Not Applicable]	Minimally Invasive	[Not Available]	23	[Not Available]	[Not Available]	[Not Available]	[Not Available]	[Not Available]	[Not Available]	[Not Available]	[Not Available]	0
220	TCGA-EY-A215	133.071	7.4581	1.149	48ab48a5-30e7-4f2e-8d0f-9bad7b8dc7db	2007-08-11	YES	NO	-22076	Female	Post (prior bilateral ovariectomy OR >12 mo since LMP with no prior hysterectomy)	[Not Available]	[Not Available]	[Not Available]	[Not Available]	[Not Available]	[Not Available]	[Not Available]	168	49	WHITE	NOT HISPANIC OR LATINO	Yes	No	TUMOR FREE	Alive	391	[Not Applicable]	[Not Available]	[Not Available]	[Not Available]	[Not Applicable]	Endometrioid endometrial adenocarcinoma	2010	60	Office Endometrial Biopsy	[Not Applicable]	Minimally Invasive	negative	50	R0	7	0	[Not Available]	0	14	0	[Not Available]	0
221	TCGA-AX-A060	1185.76	1113.01	57.4555	d1b615f4-50c9-497b-8a69-8de78aa17e09	5/24/11	NO	YES	-28472	Female	Post (prior bilateral ovariectomy OR >12 mo since LMP with no prior hysterectomy)	[Not Available]	[Not Available]	[Not Available]	[Not Available]	[Not Available]	[Not Available]	[Not Available]	163	87	AMERICAN INDIAN OR ALASKA NATIVE	NOT HISPANIC OR LATINO	No	No	TUMOR FREE	Alive	1075	[Not Applicable]	[Not Available]	[Not Available]	[Not Available]	[Not Applicable]	Endometrioid endometrial adenocarcinoma	2007	77	Office Endometrial Biopsy	[Not Applicable]	open	negative	50	R1	17	0	[Not Available]	0	6	0	[Not Available]	0
222	TCGA-EO-A22U	81.0453	1.3533	0	30BC72D5-07B5-48D2-B025-BBA9BCF2F09F	10/26/11	NO	YES	-30557	Female	Post (prior bilateral ovariectomy OR >12 mo since LMP with no prior hysterectomy)	[Not Available]	[Not Available]	[Not Available]	[Not Available]	[Not Available]	[Not Available]	[Not Available]	150	59	WHITE	[Not Available]	No	No	TUMOR FREE	Alive	825	[Not Applicable]	[Not Available]	[Not Available]	[Not Available]	[Not Applicable]	Endometrioid endometrial adenocarcinoma	2009	83	Office Endometrial Biopsy	[Not Applicable]	Minimally Invasive	negative	51	R0	0	[Not Available]	[Not Available]	[Not Available]	0	[Not Available]	[Not Available]	[Not Available]
223	TCGA-EY-A549	364.308	31.0082	1.8185	3D9828AE-EB65-4D0A-8D7A-CC09E98B5E99	2/27/13	YES	NO	-28570	Female	Post (prior bilateral ovariectomy OR >12 mo since LMP with no prior hysterectomy)	No, I have never taken menopausal hormone therapy.	Never Used	Never Used	YES	NO	4+	YES	165	74	BLACK OR AFRICAN AMERICAN	NOT HISPANIC OR LATINO	Yes	No	TUMOR FREE	Alive	212	[Not Applicable]	Complete Remission/Response	YES	NO	[Not Applicable]	Endometrioid endometrial adenocarcinoma	2012	78	Office Endometrial Biopsy	[Not Applicable]	Minimally Invasive	[Not Available]	33	R0	22	0	[Not Available]	0	18	0	[Not Available]	0
224	TCGA-B5-A121	890.799	503.245	56.1784	19511f9e-7b0e-4a06-998d-c1837d37c6ec	3/23/11	NO	YES	-21018	Female	Post (prior bilateral ovariectomy OR >12 mo since LMP with no prior hysterectomy)	[Not Available]	[Not Available]	[Not Available]	[Not Available]	[Not Available]	[Not Available]	[Not Available]	165	80	WHITE	[Not Available]	No	No	TUMOR FREE	Alive	259	[Not Applicable]	[Not Available]	[Not Available]	[Not Available]	[Not Applicable]	Endometrioid endometrial adenocarcinoma	2010	57	Office Endometrial Biopsy	[Not Applicable]	Minimally Invasive	negative	48	[Not Available]	0	[Not Available]	[Not Available]	0	0	[Not Available]	[Not Available]	0
225	TCGA-B5-A11S	78.0112	1.8411	0.0729	cfd096ac-4d0f-4b89-8822-00656bc7f516	2/22/11	NO	YES	-23085	Female	Post (prior bilateral ovariectomy OR >12 mo since LMP with no prior hysterectomy)	[Not Available]	[Not Available]	[Not Available]	[Not Available]	[Not Available]	[Not Available]	[Not Available]	157	118	WHITE	[Not Available]	No	No	TUMOR FREE	Alive	650	[Not Applicable]	[Not Available]	[Not Available]	[Not Available]	[Not Applicable]	Endometrioid endometrial adenocarcinoma	2009	63	Dilation and curettage procedure	[Not Applicable]	Minimally Invasive	negative	17	[Not Available]	28	[Not Available]	[Not Available]	0	2	[Not Available]	[Not Available]	0
226	TCGA-BG-A2AE	244.148	139.297	21.7092	f384eb3f-92ab-4327-87eb-45b5f72a1580	9/28/11	NO	YES	-21069	Female	Peri (6-12 months since last menstrual period)	[Not Available]	[Not Available]	[Not Available]	[Not Available]	[Not Available]	[Not Available]	[Not Available]	179	135	WHITE	NOT HISPANIC OR LATINO	No	No	[Not Available]	Alive	327	[Not Applicable]	[Not Available]	[Not Available]	[Not Available]	[Not Applicable]	Endometrioid endometrial adenocarcinoma	2011	57	Office Endometrial Biopsy	[Not Applicable]	open	[Not Available]	[Not Available]	[Not Available]	8	1	[Not Available]	[Not Available]	[Not Available]	[Not Available]	[Not Available]	[Not Available]
227	TCGA-A5-A0GV	255.067	25.7823	1.3917	5e3b981e-73fe-4cc9-8c89-b420e8e2f426	2009-10-10	NO	YES	-24540	Female	Post (prior bilateral ovariectomy OR >12 mo since LMP with no prior hysterectomy)	[Not Available]	[Not Available]	[Not Available]	[Not Available]	[Not Available]	[Not Available]	[Not Available]	158	63	WHITE	NOT HISPANIC OR LATINO	No	No	TUMOR FREE	Alive	486	[Not Applicable]	[Not Available]	[Not Available]	[Not Available]	[Not Applicable]	Endometrioid endometrial adenocarcinoma	2009	67	Office Endometrial Biopsy	[Not Applicable]	open	negative	[Not Available]	R0	21	0	0	0	0	[Not Available]	[Not Available]	[Not Available]
228	TCGA-FI-A2D4	8.6687	2.4594	0.1797	490AE247-EE67-48D4-94ED-93DF5B9BBEFE	10/28/11	NO	YES	-16163	Female	Pre (<6 months since LMP AND no prior bilateral ovariectomy AND not on estrogen replacement)	[Not Available]	[Not Available]	[Not Available]	[Not Available]	[Not Available]	[Not Available]	[Not Available]	163	112	WHITE	[Not Available]	No	No	WITH TUMOR	Dead	[Not Available]	243	[Not Available]	[Not Available]	[Not Available]	[Not Applicable]	Endometrioid endometrial adenocarcinoma	2009	44	Office Endometrial Biopsy	[Not Applicable]	open	[Not Available]	100	R2	1	1	0	1	0	[Not Available]	[Not Available]	[Not Available]
229	TCGA-EY-A72D	280.53	12.6138	1.294	A12DF3D7-C560-4E7D-A482-1025A6E5B465	2012-09-13	YES	NO	-31818	Female	Post (prior bilateral ovariectomy OR >12 mo since LMP with no prior hysterectomy)	No, I have never taken menopausal hormone therapy.	Never Used	Never Used	NO	NO	2	NO	162	106	BLACK OR AFRICAN AMERICAN	NOT HISPANIC OR LATINO	Yes	No	TUMOR FREE	Alive	179	[Not Applicable]	Complete Remission/Response	NO	NO	[Not Applicable]	Endometrioid endometrial adenocarcinoma	2013	87	Office Endometrial Biopsy	[Not Applicable]	open	[Not Available]	22.5	R0	0	[Not Available]	[Not Available]	[Not Available]	0	[Not Available]	[Not Available]	[Not Available]
230	TCGA-A5-A3LO	229.378	28.7213	7.339	2A2BC155-CA7C-48B2-BB77-CCFD6313710A	3/15/12	YES	NO	-23401	Female	Post (prior bilateral ovariectomy OR >12 mo since LMP with no prior hysterectomy)	[Not Available]	[Not Available]	[Not Available]	[Not Available]	[Not Available]	[Not Available]	[Not Available]	168	103	WHITE	NOT HISPANIC OR LATINO	No	No	TUMOR FREE	Alive	223	[Not Applicable]	[Not Available]	[Not Available]	[Not Available]	[Not Applicable]	Endometrioid endometrial adenocarcinoma	2011	64	Dilation and curettage procedure	[Not Applicable]	open	negative	65	R0	7	0	0	0	6	0	0	0
231	TCGA-AX-A3FZ	0.0333	0	0.0237	5262D82D-FC43-41F4-9B23-C9AC6F237FF0	2002-03-12	NO	YES	-12331	Female	[Not Available]	[Not Available]	[Not Available]	[Not Available]	[Not Available]	[Not Available]	[Not Available]	[Not Available]	152	113	WHITE	NOT HISPANIC OR LATINO	No	No	[Not Available]	Alive	6	[Not Applicable]	[Not Available]	[Not Available]	[Not Available]	[Not Applicable]	Endometrioid endometrial adenocarcinoma	2010	33	Other method, specify:	Exploratory laparotomy, total abdominal hysterectomy, bso, major debulking, omentectomy, appendectomy, bilateral pelvic lymphadenectomy, segmental small bowel resection, cystoscopy	open	positive	[Not Available]	[Not Available]	9	[Not Available]	[Not Available]	0	0	[Not Available]	[Not Available]	[Not Available]
232	TCGA-AJ-A3I9	10.2975	1.3616	0.0575	E5D64754-15E8-494E-B7F7-25CF2819FE4C	4/13/12	YES	NO	-19139	Female	Post (prior bilateral ovariectomy OR >12 mo since LMP with no prior hysterectomy)	[Not Available]	[Not Available]	[Not Available]	[Not Available]	[Not Available]	[Not Available]	[Not Available]	160	72	WHITE	NOT HISPANIC OR LATINO	No	No	TUMOR FREE	Dead	39	[Not Applicable]	[Not Available]	[Not Available]	[Not Available]	[Not Applicable]	Endometrioid endometrial adenocarcinoma	2011	52	Office Endometrial Biopsy	[Not Applicable]	Minimally Invasive	[Not Available]	[Not Available]	R0	11	0	0	0	7	0	0	0
233	TCGA-EY-A1H0	2221.69	248.005	31.9789	c71e0986-56c0-45f4-be8d-2236e4418604	5/19/11	YES	NO	-20937	Female	Post (prior bilateral ovariectomy OR >12 mo since LMP with no prior hysterectomy)	[Not Available]	[Not Available]	[Not Available]	[Not Available]	[Not Available]	[Not Available]	[Not Available]	163	90	BLACK OR AFRICAN AMERICAN	NOT HISPANIC OR LATINO	No	No	TUMOR FREE	Alive	339	[Not Applicable]	[Not Available]	[Not Available]	[Not Available]	[Not Applicable]	Endometrioid endometrial adenocarcinoma	2010	57	Dilation and curettage procedure	[Not Applicable]	open	negative	23	R0	8	3	[Not Available]	3	4	1	[Not Available]	1
234	TCGA-SL-A6J9	1578.31	228.368	12.342	C1F1DC90-2C67-4862-9E5F-078B861FFC6E	2011-12-14	NO	YES	-26701	Female	Post (prior bilateral ovariectomy OR >12 mo since LMP with no prior hysterectomy)	[Not Available]	[Not Available]	[Not Available]	YES	NO	2	NO	167	88	BLACK OR AFRICAN AMERICAN	NOT HISPANIC OR LATINO	No	No	[Not Available]	Alive	2	[Not Applicable]	[Not Available]	[Not Available]	[Not Available]	[Not Applicable]	Endometrioid endometrial adenocarcinoma	2013	73	Tumor resection	[Not Applicable]	open	negative	50	RX	9	0	0	0	2	0	0	0
235	TCGA-B5-A11M	13.6743	14.8977	2.1499	fd370e9d-2719-45e0-b8f1-048ed1ee602f	2002-10-11	NO	YES	-16063	Female	Pre (<6 months since LMP AND no prior bilateral ovariectomy AND not on estrogen replacement)	[Not Available]	[Not Available]	[Not Available]	[Not Available]	[Not Available]	[Not Available]	[Not Available]	153	139	WHITE	[Not Available]	No	No	TUMOR FREE	Alive	1117	[Not Applicable]	[Not Available]	[Not Available]	[Not Available]	[Not Applicable]	Endometrioid endometrial adenocarcinoma	2007	43	Dilation and curettage procedure	[Not Applicable]	open	negative	4	[Not Available]	0	[Not Available]	[Not Available]	0	0	[Not Available]	[Not Available]	0
236	TCGA-AP-A05P	134.866	22.8023	2.5686	3cb83517-78a4-47b8-8b1e-57e765dbdd2e	9/23/10	NO	YES	-20017	Female	Pre (<6 months since LMP AND no prior bilateral ovariectomy AND not on estrogen replacement)	[Not Available]	[Not Available]	[Not Available]	[Not Available]	[Not Available]	[Not Available]	[Not Available]	161	74	ASIAN	NOT HISPANIC OR LATINO	No	No	TUMOR FREE	Alive	260	[Not Applicable]	[Not Available]	[Not Available]	[Not Available]	[Not Applicable]	Endometrioid endometrial adenocarcinoma	2009	54	Office Endometrial Biopsy	[Not Applicable]	Minimally Invasive	negative	0	R0	4	0	0	0	0	0	0	0
237	TCGA-BS-A0VI	517.074	223.502	21.7478	3405c549-7da5-48ee-ba48-177a67bbcc5d	3/28/11	NO	YES	-21198	Female	Post (prior bilateral ovariectomy OR >12 mo since LMP with no prior hysterectomy)	[Not Available]	[Not Available]	[Not Available]	[Not Available]	[Not Available]	[Not Available]	[Not Available]	163	91	WHITE	NOT HISPANIC OR LATINO	No	No	TUMOR FREE	Alive	1661	[Not Applicable]	[Not Available]	[Not Available]	[Not Available]	[Not Applicable]	Endometrioid endometrial adenocarcinoma	2006	58	Office Endometrial Biopsy	[Not Applicable]	open	[Not Available]	93	R0	23	0	0	0	1	0	0	0
238	TCGA-BS-A0TA	71.7702	221.362	19.0105	ad3d8420-f562-4cbe-ac82-c968bd4f782d	11/19/10	NO	YES	-21505	Female	Post (prior bilateral ovariectomy OR >12 mo since LMP with no prior hysterectomy)	[Not Available]	[Not Available]	[Not Available]	[Not Available]	[Not Available]	[Not Available]	[Not Available]	152	90	NATIVE HAWAIIAN OR OTHER PACIFIC ISLANDER	HISPANIC OR LATINO	No	No	WITH TUMOR	Dead	714	[Not Applicable]	[Not Available]	[Not Available]	[Not Available]	[Not Applicable]	Endometrioid endometrial adenocarcinoma	2005	58	Fine needle aspiration biopsy	[Not Applicable]	open	negative	88	RX	14	0	0	2	1	0	0	1
239	TCGA-AP-A1DR	1059.51	41.0531	14.0841	0f064588-2d7e-439a-90a6-dfa17bb8af15	2005-09-11	NO	YES	-21904	Female	Post (prior bilateral ovariectomy OR >12 mo since LMP with no prior hysterectomy)	[Not Available]	[Not Available]	[Not Available]	[Not Available]	[Not Available]	[Not Available]	[Not Available]	160	109	BLACK OR AFRICAN AMERICAN	[Not Available]	No	No	TUMOR FREE	Alive	1131	[Not Applicable]	[Not Available]	[Not Available]	[Not Available]	[Not Applicable]	Endometrioid endometrial adenocarcinoma	2008	59	Office Endometrial Biopsy	[Not Applicable]	Minimally Invasive	negative	27	R0	18	0	2	2	0	0	0	0
240	TCGA-A5-A0RA	3540	1039.59	130.77	afd710b8-d172-4ac4-9973-e969db1ed231	11/15/10	NO	YES	-25060	Female	Post (prior bilateral ovariectomy OR >12 mo since LMP with no prior hysterectomy)	[Not Available]	[Not Available]	[Not Available]	[Not Available]	[Not Available]	[Not Available]	[Not Available]	155	113	WHITE	NOT HISPANIC OR LATINO	No	No	TUMOR FREE	Alive	556	[Not Applicable]	[Not Available]	[Not Available]	[Not Available]	[Not Applicable]	Endometrioid endometrial adenocarcinoma	2009	68	Dilation and curettage procedure	[Not Applicable]	open	[Not Available]	75	R0	6	0	0	0	0	0	0	0
241	TCGA-AX-A0IZ	801.231	239.035	29.6289	11285dc5-8742-477a-8692-af1b6e2c1434	5/18/11	NO	YES	-19364	Female	Post (prior bilateral ovariectomy OR >12 mo since LMP with no prior hysterectomy)	[Not Available]	[Not Available]	[Not Available]	[Not Available]	[Not Available]	[Not Available]	[Not Available]	160	60	WHITE	NOT HISPANIC OR LATINO	No	No	TUMOR FREE	Alive	1333	[Not Applicable]	[Not Available]	[Not Available]	[Not Available]	[Not Applicable]	Endometrioid endometrial adenocarcinoma	2007	53	Office Endometrial Biopsy	[Not Applicable]	open	negative	50	R0	21	0	[Not Available]	0	3	0	[Not Available]	0
242	TCGA-D1-A16N	382.856	19.6271	1.0045	dbbbddae-d711-40f5-bd10-863735885b1f	4/13/11	NO	YES	-18787	Female	Peri (6-12 months since last menstrual period)	[Not Available]	[Not Available]	[Not Available]	[Not Available]	[Not Available]	[Not Available]	[Not Available]	155	89	WHITE	NOT HISPANIC OR LATINO	No	No	TUMOR FREE	Alive	640	[Not Applicable]	[Not Available]	[Not Available]	[Not Available]	[Not Applicable]	Endometrioid endometrial adenocarcinoma	2009	51	Office Endometrial Biopsy	[Not Applicable]	open	positive	42	R0	49	0	0	0	10	0	0	0
243	TCGA-BG-A0M8	660.403	196.783	13.923	e055db71-f3da-43d3-a9b2-2f65dfb23d3e	2012-08-10	NO	YES	-18308	Female	Indeterminate (neither Pre or Postmenopausal)	[Not Available]	[Not Available]	[Not Available]	[Not Available]	[Not Available]	[Not Available]	[Not Available]	160	209	WHITE	NOT HISPANIC OR LATINO	Yes	No	TUMOR FREE	Alive	690	[Not Applicable]	[Not Available]	[Not Available]	[Not Available]	[Not Applicable]	Endometrioid endometrial adenocarcinoma	2008	50	Dilation and curettage procedure	[Not Applicable]	open	negative	50	R0	0	[Not Available]	[Not Available]	[Not Available]	0	[Not Available]	[Not Available]	[Not Available]
244	TCGA-A5-A0GW	80.1922	3.1396	0.2071	5b6b9d0f-787c-4ae9-afd4-de7ce6c57a42	9/27/10	NO	YES	-17092	Female	Post (prior bilateral ovariectomy OR >12 mo since LMP with no prior hysterectomy)	[Not Available]	[Not Available]	[Not Available]	[Not Available]	[Not Available]	[Not Available]	[Not Available]	142	49	ASIAN	NOT HISPANIC OR LATINO	No	No	TUMOR FREE	Alive	385	[Not Applicable]	[Not Available]	[Not Available]	[Not Available]	[Not Applicable]	Endometrioid endometrial adenocarcinoma	2009	46	Office Endometrial Biopsy	[Not Applicable]	open	[Not Available]	7	R0	4	0	0	0	5	0	0	0
245	TCGA-BG-A0M0	28.2003	0.8636	0.1641	8bf0b156-6eb4-45e8-9cbb-0979efbea898	2012-01-10	NO	YES	-24427	Female	Post (prior bilateral ovariectomy OR >12 mo since LMP with no prior hysterectomy)	[Not Available]	[Not Available]	[Not Available]	[Not Available]	[Not Available]	[Not Available]	[Not Available]	165	117	WHITE	NOT HISPANIC OR LATINO	No	No	TUMOR FREE	Alive	238	[Not Applicable]	[Not Available]	[Not Available]	[Not Available]	[Not Applicable]	Endometrioid endometrial adenocarcinoma	2010	66	Dilation and curettage procedure	[Not Applicable]	Minimally Invasive	negative	6	R0	1	0	0	0	0	[Not Available]	[Not Available]	[Not Available]
246	TCGA-B5-A1MZ	485.828	7.4752	1.6275	838fcc2b-48b4-49dd-b8fc-ff27bbd16b17	2/22/12	NO	YES	-19955	Female	Indeterminate (neither Pre or Postmenopausal)	[Not Available]	[Not Available]	[Not Available]	[Not Available]	[Not Available]	[Not Available]	[Not Available]	166	114	WHITE	[Not Available]	No	No	TUMOR FREE	Alive	465	[Not Applicable]	[Not Available]	[Not Available]	[Not Available]	[Not Applicable]	Endometrioid endometrial adenocarcinoma	2010	54	Dilation and curettage procedure	[Not Applicable]	Minimally Invasive	negative	31	[Not Available]	32	[Not Available]	[Not Available]	0	[Not Available]	[Not Available]	[Not Available]	[Not Available]
247	TCGA-BG-A0VX	493.545	65.6076	7.046	6c2a0f37-49cd-4fd0-b126-58b35f9121df	3/16/11	NO	YES	-21425	Female	Post (prior bilateral ovariectomy OR >12 mo since LMP with no prior hysterectomy)	[Not Available]	[Not Available]	[Not Available]	[Not Available]	[Not Available]	[Not Available]	[Not Available]	152	157	WHITE	NOT HISPANIC OR LATINO	No	No	TUMOR FREE	Alive	490	[Not Applicable]	[Not Available]	[Not Available]	[Not Available]	[Not Applicable]	Endometrioid endometrial adenocarcinoma	2008	58	Excisional Biopsy	[Not Applicable]	open	[Not Available]	15	RX	[Not Available]	[Not Available]	[Not Available]	[Not Available]	[Not Available]	[Not Available]	[Not Available]	[Not Available]
248	TCGA-AX-A05Y	70.9053	10.4881	1.0568	cbe0bd4a-02b7-43e7-b08e-2b0f13560eaf	5/23/11	NO	YES	-20904	Female	Post (prior bilateral ovariectomy OR >12 mo since LMP with no prior hysterectomy)	[Not Available]	[Not Available]	[Not Available]	[Not Available]	[Not Available]	[Not Available]	[Not Available]	166	92	WHITE	NOT HISPANIC OR LATINO	No	No	TUMOR FREE	Alive	2191	[Not Applicable]	[Not Available]	[Not Available]	[Not Available]	[Not Applicable]	Endometrioid endometrial adenocarcinoma	2004	57	Office Endometrial Biopsy	[Not Applicable]	open	negative	50	R0	24	0	[Not Available]	0	6	0	[Not Available]	0
249	TCGA-AP-A1DP	849.194	439.363	63.917	a93c47a9-65b5-4785-af4f-a2078db4514e	2005-09-11	NO	YES	-25601	Female	Post (prior bilateral ovariectomy OR >12 mo since LMP with no prior hysterectomy)	[Not Available]	[Not Available]	[Not Available]	[Not Available]	[Not Available]	[Not Available]	[Not Available]	158	83	WHITE	[Not Available]	No	No	WITH TUMOR	Dead	[Not Available]	1081	[Not Available]	[Not Available]	[Not Available]	[Not Applicable]	Endometrioid endometrial adenocarcinoma	2008	70	Dilation and curettage procedure	[Not Applicable]	open	negative	46	R0	17	0	0	0	7	0	0	0
250	TCGA-D1-A3DH	129.719	107.113	2.4078	7D22FF96-9249-46B3-9CFA-E40DC4ECEBD6	2/15/12	NO	YES	-25935	Female	Post (prior bilateral ovariectomy OR >12 mo since LMP with no prior hysterectomy)	[Not Available]	[Not Available]	[Not Available]	[Not Available]	[Not Available]	[Not Available]	[Not Available]	168	76	WHITE	NOT HISPANIC OR LATINO	No	No	TUMOR FREE	Alive	125	[Not Applicable]	[Not Available]	[Not Available]	[Not Available]	[Not Applicable]	Endometrioid endometrial adenocarcinoma	2011	71	Excisional Biopsy	[Not Applicable]	open	negative	11	R0	48	[Not Available]	[Not Available]	0	14	[Not Available]	[Not Available]	0
251	TCGA-EY-A1GE	265.735	204.479	16.6438	a28beb70-d309-45b8-a2ba-40558f3c8f4f	2005-02-11	NO	YES	-24667	Female	Post (prior bilateral ovariectomy OR >12 mo since LMP with no prior hysterectomy)	[Not Available]	[Not Available]	[Not Available]	[Not Available]	[Not Available]	[Not Available]	[Not Available]	165	103	WHITE	NOT HISPANIC OR LATINO	No	No	TUMOR FREE	Alive	552	[Not Applicable]	[Not Available]	[Not Available]	[Not Available]	[Not Applicable]	Endometrioid endometrial adenocarcinoma	2009	67	Office Endometrial Biopsy	[Not Applicable]	Minimally Invasive	negative	0	R0	27	0	[Not Available]	0	10	0	[Not Available]	0
252	TCGA-D1-A17K	327.019	46.4737	4.8419	5c22c8d6-5805-455c-8e1c-e6b8006738e4	4/14/11	NO	YES	-27283	Female	Post (prior bilateral ovariectomy OR >12 mo since LMP with no prior hysterectomy)	[Not Available]	[Not Available]	[Not Available]	[Not Available]	[Not Available]	[Not Available]	[Not Available]	161	97	WHITE	NOT HISPANIC OR LATINO	No	No	TUMOR FREE	Alive	429	[Not Applicable]	[Not Available]	[Not Available]	[Not Available]	[Not Applicable]	Endometrioid endometrial adenocarcinoma	2009	74	Dilation and curettage procedure	[Not Applicable]	Minimally Invasive	[Not Available]	0	R0	0	[Not Available]	[Not Available]	[Not Available]	0	[Not Available]	[Not Available]	[Not Available]
253	TCGA-2E-A9G8	478.05	4.2051	0.3488	9583C10B-B21A-4863-98FA-61E735E64EA5	5/21/14	NO	YES	[Not Available]	Female	Post (prior bilateral ovariectomy OR >12 mo since LMP with no prior hysterectomy)	No, I have never taken menopausal hormone therapy.	Never Used	Never Used	NO	NO	2	NO	157	71	BLACK OR AFRICAN AMERICAN	NOT HISPANIC OR LATINO	Yes	No	TUMOR FREE	Alive	1065	[Not Applicable]	Progressive Disease	YES	NO	[Not Applicable]	Endometrioid endometrial adenocarcinoma	2011	59	Office Endometrial Biopsy	[Not Applicable]	Minimally Invasive	[Not Evaluated]	280	R0	19	0	0	0	9	0	0	0
254	TCGA-BG-A2AD	135.022	13.3242	4.1647	49adc60f-211b-4547-84f6-094257767409	9/28/11	NO	YES	-23064	Female	Post (prior bilateral ovariectomy OR >12 mo since LMP with no prior hysterectomy)	[Not Available]	[Not Available]	[Not Available]	[Not Available]	[Not Available]	[Not Available]	[Not Available]	160	80	WHITE	NOT HISPANIC OR LATINO	No	No	[Not Available]	Alive	609	[Not Applicable]	[Not Available]	[Not Available]	[Not Available]	[Not Applicable]	Endometrioid endometrial adenocarcinoma	2011	63	Dilation and curettage procedure	[Not Applicable]	Minimally Invasive	positive	[Not Available]	[Not Available]	18	0	[Not Available]	[Not Available]	8	0	[Not Available]	[Not Available]
255	TCGA-BG-A0MT	509.191	13.4536	0.466	082e32c5-7f82-466a-b52d-a3293a8f8e57	2012-09-10	NO	YES	-23574	Female	Post (prior bilateral ovariectomy OR >12 mo since LMP with no prior hysterectomy)	[Not Available]	[Not Available]	[Not Available]	[Not Available]	[Not Available]	[Not Available]	[Not Available]	168	73	WHITE	NOT HISPANIC OR LATINO	No	No	TUMOR FREE	Alive	240	[Not Applicable]	[Not Available]	[Not Available]	[Not Available]	[Not Applicable]	Endometrioid endometrial adenocarcinoma	2009	64	Office Endometrial Biopsy	[Not Applicable]	Minimally Invasive	negative	25	R0	[Not Available]	[Not Available]	[Not Available]	[Not Available]	[Not Available]	[Not Available]	[Not Available]	[Not Available]
256	TCGA-D1-A0ZQ	247.804	9.3593	0.494	38243a33-073a-479b-8cf6-c8847aeb5a48	2003-07-11	NO	YES	-32873	Female	Post (prior bilateral ovariectomy OR >12 mo since LMP with no prior hysterectomy)	[Not Available]	[Not Available]	[Not Available]	[Not Available]	[Not Available]	[Not Available]	[Not Available]	155	69	WHITE	NOT HISPANIC OR LATINO	No	No	TUMOR FREE	Alive	8	[Not Applicable]	[Not Available]	[Not Available]	[Not Available]	[Not Applicable]	Endometrioid endometrial adenocarcinoma	2009	90	Office Endometrial Biopsy	[Not Applicable]	Minimally Invasive	[Not Available]	60	R0	0	0	0	0	0	0	0	0
257	TCGA-B5-A11L	8393.47	337.947	114.857	07b24a23-3d9f-4591-800f-8738cc232f9a	2008-09-11	NO	YES	-26120	Female	Post (prior bilateral ovariectomy OR >12 mo since LMP with no prior hysterectomy)	[Not Available]	[Not Available]	[Not Available]	[Not Available]	[Not Available]	[Not Available]	[Not Available]	163	92	WHITE	[Not Available]	No	No	TUMOR FREE	Dead	1396	[Not Applicable]	[Not Available]	[Not Available]	[Not Available]	[Not Applicable]	Endometrioid endometrial adenocarcinoma	2007	71	Dilation and curettage procedure	[Not Applicable]	Minimally Invasive	negative	85	[Not Available]	9	[Not Available]	[Not Available]	0	0	[Not Available]	0	[Not Available]
258	TCGA-AX-A05Z	17559	742.828	27.0903	bf632368-8ce7-4b4b-8842-d1b1801e62ef	5/24/11	NO	YES	-13529	Female	Indeterminate (neither Pre or Postmenopausal)	[Not Available]	[Not Available]	[Not Available]	[Not Available]	[Not Available]	[Not Available]	[Not Available]	150	66	[Not Available]	HISPANIC OR LATINO	No	No	TUMOR FREE	Alive	1413	[Not Applicable]	[Not Available]	[Not Available]	[Not Available]	[Not Applicable]	Endometrioid endometrial adenocarcinoma	2006	37	Office Endometrial Biopsy	[Not Applicable]	Minimally Invasive	negative	50	R1	13	0	[Not Available]	0	7	0	[Not Available]	0
259	TCGA-AX-A1CI	1497.46	58.5488	6.3082	fba80122-d8b2-4d8d-a032-9767e8160f9f	2005-10-11	NO	YES	-22582	Female	Post (prior bilateral ovariectomy OR >12 mo since LMP with no prior hysterectomy)	[Not Available]	[Not Available]	[Not Available]	[Not Available]	[Not Available]	[Not Available]	[Not Available]	164	74	WHITE	NOT HISPANIC OR LATINO	No	No	TUMOR FREE	Alive	2207	[Not Applicable]	[Not Available]	[Not Available]	[Not Available]	[Not Applicable]	Endometrioid endometrial adenocarcinoma	2004	61	Office Endometrial Biopsy	[Not Applicable]	open	negative	50	R0	13	0	[Not Available]	0	3	0	[Not Available]	0
260	TCGA-BG-A0MU	6142.74	528.819	47.2028	a7329910-b1c7-4a18-b28e-8fad79121339	2012-09-10	NO	YES	-28621	Female	Post (prior bilateral ovariectomy OR >12 mo since LMP with no prior hysterectomy)	[Not Available]	[Not Available]	[Not Available]	[Not Available]	[Not Available]	[Not Available]	[Not Available]	152	68	WHITE	NOT HISPANIC OR LATINO	No	No	TUMOR FREE	Alive	232	[Not Applicable]	[Not Available]	[Not Available]	[Not Available]	[Not Applicable]	Endometrioid endometrial adenocarcinoma	2010	78	Tumor resection	[Not Applicable]	open	negative	76.9	R0	8	0	0	0	1	0	0	0
261	TCGA-BG-A0LX	19.7394	4.0068	0.094	ac1d3946-fe6c-4bd8-b02c-638799cb0f67	2012-01-10	NO	YES	-20928	Female	Post (prior bilateral ovariectomy OR >12 mo since LMP with no prior hysterectomy)	[Not Available]	[Not Available]	[Not Available]	[Not Available]	[Not Available]	[Not Available]	[Not Available]	170	96	WHITE	NOT HISPANIC OR LATINO	No	No	TUMOR FREE	Alive	253	[Not Applicable]	[Not Available]	[Not Available]	[Not Available]	[Not Applicable]	Endometrioid endometrial adenocarcinoma	2010	57	Office Endometrial Biopsy	[Not Applicable]	open	[Not Available]	90	R0	15	0	0	0	7	0	0	0
262	TCGA-AP-A1DO	300.683	120.673	5.7296	3348a7aa-f5c3-4fba-9968-68da5cedfd7e	2005-09-11	NO	YES	-22787	Female	Post (prior bilateral ovariectomy OR >12 mo since LMP with no prior hysterectomy)	[Not Available]	[Not Available]	[Not Available]	[Not Available]	[Not Available]	[Not Available]	[Not Available]	156	80	WHITE	NOT HISPANIC OR LATINO	No	No	TUMOR FREE	Alive	952	[Not Applicable]	[Not Available]	[Not Available]	[Not Available]	[Not Applicable]	Endometrioid endometrial adenocarcinoma	2007	62	Office Endometrial Biopsy	[Not Applicable]	open	negative	24	R0	17	0	0	0	9	0	0	0
263	TCGA-BG-A2L7	271.413	81.0647	11.3745	214A09BB-CE52-4055-B036-065E8CB7AC7D	1/18/12	NO	YES	-25091	Female	[Not Available]	[Not Available]	[Not Available]	[Not Available]	[Not Available]	[Not Available]	[Not Available]	[Not Available]	[Not Available]	[Not Available]	WHITE	NOT HISPANIC OR LATINO	No	No	TUMOR FREE	Alive	177	[Not Applicable]	[Not Available]	[Not Available]	[Not Available]	[Not Applicable]	Endometrioid endometrial adenocarcinoma	2011	68	Dilation and curettage procedure	[Not Applicable]	open	[Not Available]	[Not Available]	RX	15	0	[Not Available]	[Not Available]	1	0	[Not Available]	[Not Available]
264	TCGA-AJ-A3EK	145.048	10.6235	0.9663	14DB56EF-EC5E-4775-A229-5D83E58E027C	2/15/12	YES	NO	-19609	Female	Peri (6-12 months since last menstrual period)	[Not Available]	[Not Available]	[Not Available]	[Not Available]	[Not Available]	[Not Available]	[Not Available]	157	60	WHITE	HISPANIC OR LATINO	No	No	TUMOR FREE	Alive	64	[Not Applicable]	[Not Available]	[Not Available]	[Not Available]	[Not Applicable]	Endometrioid endometrial adenocarcinoma	2011	53	Office Endometrial Biopsy	[Not Applicable]	Minimally Invasive	negative	5	[Not Available]	10	0	[Not Available]	0	9	0	[Not Available]	0
265	TCGA-D1-A17M	1039.55	412.06	33.8391	02b2cd50-221f-437c-a1ce-6da1467ec809	4/14/11	NO	YES	-20685	Female	Post (prior bilateral ovariectomy OR >12 mo since LMP with no prior hysterectomy)	[Not Available]	[Not Available]	[Not Available]	[Not Available]	[Not Available]	[Not Available]	[Not Available]	163	142	WHITE	NOT HISPANIC OR LATINO	No	No	TUMOR FREE	Alive	311	[Not Applicable]	[Not Available]	[Not Available]	[Not Available]	[Not Applicable]	Endometrioid endometrial adenocarcinoma	2009	56	Office Endometrial Biopsy	[Not Applicable]	Minimally Invasive	negative	24	R0	14	0	[Not Available]	0	0	[Not Available]	[Not Available]	[Not Available]
266	TCGA-AX-A1CJ	395.534	110.019	7.7316	abaf757b-f79f-40bd-96e3-e2c0f63061f0	2005-10-11	NO	YES	-21655	Female	Indeterminate (neither Pre or Postmenopausal)	[Not Available]	[Not Available]	[Not Available]	[Not Available]	[Not Available]	[Not Available]	[Not Available]	163	115	BLACK OR AFRICAN AMERICAN	NOT HISPANIC OR LATINO	No	No	TUMOR FREE	Alive	1646	[Not Applicable]	[Not Available]	[Not Available]	[Not Available]	[Not Applicable]	Endometrioid endometrial adenocarcinoma	2006	59	Dilation and curettage procedure	[Not Applicable]	open	negative	50	R0	0	[Not Available]	[Not Available]	0	0	[Not Available]	[Not Available]	0
267	TCGA-BS-A0UL	1355.11	173.016	9.8545	5428c4b2-37c2-4f8c-a474-39fe1aacb26b	3/25/11	NO	YES	-19982	Female	Peri (6-12 months since last menstrual period)	[Not Available]	[Not Available]	[Not Available]	[Not Available]	[Not Available]	[Not Available]	[Not Available]	170	114	NATIVE HAWAIIAN OR OTHER PACIFIC ISLANDER	NOT HISPANIC OR LATINO	No	No	TUMOR FREE	Alive	36	[Not Applicable]	[Not Available]	[Not Available]	[Not Available]	[Not Applicable]	Endometrioid endometrial adenocarcinoma	2004	54	Dilation and curettage procedure	[Not Applicable]	open	negative	0	R0	0	[Not Available]	[Not Available]	[Not Available]	0	[Not Available]	[Not Available]	[Not Available]
268	TCGA-BG-A0RY	3385.74	2455.89	110.827	f299ad43-bb16-46ce-9617-48cc6c6f29e7	2012-09-10	NO	YES	-24952	Female	Post (prior bilateral ovariectomy OR >12 mo since LMP with no prior hysterectomy)	[Not Available]	[Not Available]	[Not Available]	[Not Available]	[Not Available]	[Not Available]	[Not Available]	170	118	WHITE	NOT HISPANIC OR LATINO	No	No	TUMOR FREE	Alive	128	[Not Applicable]	[Not Available]	[Not Available]	[Not Available]	[Not Applicable]	Endometrioid endometrial adenocarcinoma	2010	68	Office Endometrial Biopsy	[Not Applicable]	open	negative	96	R0	9	0	0	0	0	0	0	0
269	TCGA-D1-A2G6	113.604	84.4968	8.6222	46CD8DED-F8A1-4F8C-A4C2-2D5B51C04F18	2006-02-11	NO	YES	-19547	Female	Post (prior bilateral ovariectomy OR >12 mo since LMP with no prior hysterectomy)	[Not Available]	[Not Available]	[Not Available]	[Not Available]	[Not Available]	[Not Available]	[Not Available]	168	80	WHITE	NOT HISPANIC OR LATINO	No	No	WITH TUMOR	Dead	[Not Available]	258	[Not Available]	[Not Available]	[Not Available]	[Not Applicable]	Endometrioid endometrial adenocarcinoma	2007	53	Office Endometrial Biopsy	[Not Applicable]	open	positive	94	R0	30	2	0	2	20	0	0	0
270	TCGA-AJ-A8CW	137.603	14.3614	1.137	43E08773-767E-4B81-94E4-8848565C23E9	2/27/14	YES	NO	-23554	Female	Post (prior bilateral ovariectomy OR >12 mo since LMP with no prior hysterectomy)	[Not Available]	[Not Available]	Never Used	[Not Available]	[Not Available]	[Not Available]	NO	168	134	BLACK OR AFRICAN AMERICAN	NOT HISPANIC OR LATINO	No	No	TUMOR FREE	Alive	4	[Not Applicable]	[Not Available]	[Not Available]	[Not Available]	[Not Applicable]	Endometrioid endometrial adenocarcinoma	2011	64	Tumor resection	[Not Applicable]	open	negative	6	R0	28	0	[Not Available]	0	0	[Not Available]	[Not Available]	[Not Available]
271	TCGA-B5-A11Z	637.576	60.3302	6.865	cc141997-edab-4aae-a056-0c079eaa7362	3/22/11	NO	YES	-22505	Female	Post (prior bilateral ovariectomy OR >12 mo since LMP with no prior hysterectomy)	[Not Available]	[Not Available]	[Not Available]	[Not Available]	[Not Available]	[Not Available]	[Not Available]	172	84	WHITE	[Not Available]	No	No	TUMOR FREE	Alive	291	[Not Applicable]	[Not Available]	[Not Available]	[Not Available]	[Not Applicable]	Endometrioid endometrial adenocarcinoma	2010	61	Office Endometrial Biopsy	[Not Applicable]	Minimally Invasive	negative	0	[Not Available]	0	[Not Available]	[Not Available]	[Not Available]	0	[Not Available]	[Not Available]	[Not Available]
272	TCGA-A5-A0GH	52.7267	1.9304	0.2445	32e33897-29c8-48f2-b833-98f37204e0e7	9/13/10	NO	YES	-21090	Female	Post (prior bilateral ovariectomy OR >12 mo since LMP with no prior hysterectomy)	[Not Available]	[Not Available]	[Not Available]	[Not Available]	[Not Available]	[Not Available]	[Not Available]	163	55	WHITE	NOT HISPANIC OR LATINO	No	No	TUMOR FREE	Alive	1672	[Not Applicable]	[Not Available]	[Not Available]	[Not Available]	[Not Applicable]	Endometrioid endometrial adenocarcinoma	2004	57	Office Endometrial Biopsy	[Not Applicable]	open	[Not Available]	33	R0	[Not Available]	0	0	0	[Not Available]	0	0	0
273	TCGA-D1-A1O0	67.0084	17.2851	1.2707	A98BBE29-8817-4380-A738-3C1BF9F8E0CC	2010-11-11	NO	YES	-28162	Female	Post (prior bilateral ovariectomy OR >12 mo since LMP with no prior hysterectomy)	[Not Available]	[Not Available]	[Not Available]	[Not Available]	[Not Available]	[Not Available]	[Not Available]	157	117	WHITE	NOT HISPANIC OR LATINO	No	No	TUMOR FREE	Alive	2	[Not Applicable]	[Not Available]	[Not Available]	[Not Available]	[Not Applicable]	Endometrioid endometrial adenocarcinoma	2010	77	Office Endometrial Biopsy	[Not Applicable]	open	negative	5	R0	38	0	0	0	5	0	0	0
274	TCGA-B5-A11P	1949.74	203.044	10.9402	d1c65e6a-098e-4c10-9183-c303ba66015a	2008-09-11	NO	YES	-32047	Female	Post (prior bilateral ovariectomy OR >12 mo since LMP with no prior hysterectomy)	[Not Available]	[Not Available]	[Not Available]	[Not Available]	[Not Available]	[Not Available]	[Not Available]	[Not Available]	74	WHITE	[Not Available]	No	No	TUMOR FREE	Alive	1120	[Not Applicable]	[Not Available]	[Not Available]	[Not Available]	[Not Applicable]	Endometrioid endometrial adenocarcinoma	2008	87	Office Endometrial Biopsy	[Not Applicable]	Minimally Invasive	[Not Available]	20	[Not Available]	[Not Available]	[Not Available]	[Not Available]	[Not Available]	[Not Available]	[Not Available]	[Not Available]	[Not Available]
275	TCGA-5S-A9Q8	1559.89	908.436	20.1548	8751429B-4A11-451E-B978-DC9E9DB0EB36	12/23/13	YES	NO	-18785	Female	[Not Available]	[Not Available]	[Not Available]	Never Used	NO	YES	0	NO	162	86	BLACK OR AFRICAN AMERICAN	NOT HISPANIC OR LATINO	No	No	[Not Available]	Alive	33	[Not Applicable]	[Not Applicable]	NO	YES	[Not Applicable]	Endometrioid endometrial adenocarcinoma	2013	51	Excisional Biopsy	[Not Applicable]	open	[Not Available]	50	R0	5	0	0	0	0	[Not Available]	[Not Available]	[Not Available]
276	TCGA-B5-A11Q	34.8061	7.6818	0.3153	af852215-5a4b-44b4-8e8e-b887dcb3cf8c	2002-11-11	NO	YES	-23538	Female	Post (prior bilateral ovariectomy OR >12 mo since LMP with no prior hysterectomy)	[Not Available]	[Not Available]	[Not Available]	[Not Available]	[Not Available]	[Not Available]	[Not Available]	161	88	WHITE	[Not Available]	No	No	TUMOR FREE	Alive	703	[Not Applicable]	[Not Available]	[Not Available]	[Not Available]	[Not Applicable]	Endometrioid endometrial adenocarcinoma	2008	64	Office Endometrial Biopsy	[Not Applicable]	Minimally Invasive	negative	34	[Not Available]	8	[Not Available]	[Not Available]	[Not Available]	0	[Not Available]	[Not Available]	0
277	TCGA-DF-A2KN	380.99	35.0214	4.1827	D438C58E-F038-47A3-8E62-485A5ACA9695	2011-07-13	NO	YES	[Not Available]	Female	Post (prior bilateral ovariectomy OR >12 mo since LMP with no prior hysterectomy)	[Not Available]	[Not Available]	[Not Available]	[Not Available]	[Not Available]	[Not Available]	[Not Available]	152	77	[Not Available]	[Not Available]	No	No	TUMOR FREE	Alive	67	[Not Applicable]	[Not Available]	[Not Available]	[Not Available]	[Not Applicable]	Endometrioid endometrial adenocarcinoma	[Not Available]	[Not Available]	Tumor resection	[Not Applicable]	[Not Available]	[Not Available]	[Not Available]	RX	20	[Not Available]	[Not Available]	0	0	[Not Available]	[Not Available]	[Not Available]
278	TCGA-B5-A0K7	243.491	29.8725	1.0681	2f0640bc-598c-4714-9e9b-7e0f2ca4567f	1/20/11	NO	YES	-23429	Female	Post (prior bilateral ovariectomy OR >12 mo since LMP with no prior hysterectomy)	[Not Available]	[Not Available]	[Not Available]	[Not Available]	[Not Available]	[Not Available]	[Not Available]	168	61	WHITE	[Not Available]	No	No	TUMOR FREE	Alive	372	[Not Applicable]	[Not Available]	[Not Available]	[Not Available]	[Not Applicable]	Endometrioid endometrial adenocarcinoma	2009	64	Office Endometrial Biopsy	[Not Applicable]	Minimally Invasive	negative	0	[Not Available]	6	[Not Available]	[Not Available]	0	0	[Not Available]	[Not Available]	[Not Available]
279	TCGA-BG-A0VV	1108.88	72.7303	7.9815	6164588a-d03a-46fc-82fb-a32cbaa54cac	3/16/11	NO	YES	-19581	Female	Pre (<6 months since LMP AND no prior bilateral ovariectomy AND not on estrogen replacement)	[Not Available]	[Not Available]	[Not Available]	[Not Available]	[Not Available]	[Not Available]	[Not Available]	162	147	WHITE	NOT HISPANIC OR LATINO	No	No	TUMOR FREE	Alive	272	[Not Applicable]	[Not Available]	[Not Available]	[Not Available]	[Not Applicable]	Endometrioid endometrial adenocarcinoma	2010	53	Office Endometrial Biopsy	[Not Applicable]	open	negative	50	R0	6	0	[Not Available]	[Not Available]	2	0	[Not Available]	[Not Available]
280	TCGA-FI-A2F4	66.3879	0.9936	1.5103	43476C88-86BC-4A65-9327-F0D24A41C971	10/27/11	NO	YES	-23621	Female	Post (prior bilateral ovariectomy OR >12 mo since LMP with no prior hysterectomy)	[Not Available]	[Not Available]	[Not Available]	[Not Available]	[Not Available]	[Not Available]	[Not Available]	165	74	BLACK OR AFRICAN AMERICAN	NOT HISPANIC OR LATINO	Yes	No	TUMOR FREE	Alive	881	[Not Applicable]	[Not Available]	[Not Available]	[Not Available]	[Not Applicable]	Endometrioid endometrial adenocarcinoma	2009	64	Dilation and curettage procedure	[Not Applicable]	open	[Not Available]	59	R0	28	0	0	0	4	0	0	0
281	TCGA-SJ-A6ZI	2624.87	256.089	12.0341	3C2A6E30-A507-49F6-8B1F-36EB3AA41E60	2011-11-13	YES	NO	-23653	Female	[Not Available]	No, I have never taken menopausal hormone therapy.	Never Used	Never Used	YES	NO	2	NO	66	93	BLACK OR AFRICAN AMERICAN	NOT HISPANIC OR LATINO	No	No	TUMOR FREE	Alive	128	[Not Applicable]	Complete Remission/Response	YES	NO	[Not Applicable]	Endometrioid endometrial adenocarcinoma	2013	64	Other method, specify:	Radical hysterectomy, bilateral salpingo-oophorectomy	open	negative	75	R0	18	0	0	0	9	0	0	0
282	TCGA-AX-A064	1952.22	136.947	4.6589	633e6994-3e8b-4c0b-9b79-06cf4ab6f9bc	9/29/10	NO	YES	-29625	Female	Post (prior bilateral ovariectomy OR >12 mo since LMP with no prior hysterectomy)	[Not Available]	[Not Available]	[Not Available]	[Not Available]	[Not Available]	[Not Available]	[Not Available]	154	48	WHITE	[Not Available]	No	No	TUMOR FREE	Alive	1064	[Not Applicable]	[Not Available]	[Not Available]	[Not Available]	[Not Applicable]	Endometrioid endometrial adenocarcinoma	2007	81	Office Endometrial Biopsy	[Not Applicable]	open	negative	50	[Not Available]	29	0	[Not Available]	0	5	0	[Not Available]	0
283	TCGA-AX-A06H	834.144	10.3363	0.8695	e5d74e47-b63f-410a-8b7a-c9aacc9aa337	5/17/11	NO	YES	-22270	Female	Post (prior bilateral ovariectomy OR >12 mo since LMP with no prior hysterectomy)	[Not Available]	[Not Available]	[Not Available]	[Not Available]	[Not Available]	[Not Available]	[Not Available]	160	98	AMERICAN INDIAN OR ALASKA NATIVE	NOT HISPANIC OR LATINO	No	No	WITH TUMOR	Alive	833	[Not Applicable]	[Not Available]	[Not Available]	[Not Available]	[Not Applicable]	Endometrioid endometrial adenocarcinoma	2008	60	Dilation and curettage procedure	[Not Applicable]	Minimally Invasive	negative	50	R1	20	0	[Not Available]	0	4	0	[Not Available]	0
284	TCGA-D1-A0ZU	244.918	51.4329	8.2013	d74bc72e-8103-4aed-8958-5f40953d48eb	2003-08-11	NO	YES	-12458	Female	Pre (<6 months since LMP AND no prior bilateral ovariectomy AND not on estrogen replacement)	[Not Available]	[Not Available]	[Not Available]	[Not Available]	[Not Available]	[Not Available]	[Not Available]	170	94	WHITE	NOT HISPANIC OR LATINO	No	No	TUMOR FREE	Alive	578	[Not Applicable]	[Not Available]	[Not Available]	[Not Available]	[Not Applicable]	Endometrioid endometrial adenocarcinoma	2009	34	Office Endometrial Biopsy	[Not Applicable]	Minimally Invasive	negative	5	R0	0	0	0	0	0	0	0	0
285	TCGA-BK-A13C	10.542	9.3895	1.7699	ce73d0aa-bb3d-4aa3-8ed3-e9912cf25d38	2/17/11	YES	NO	-17317	Female	Peri (6-12 months since last menstrual period)	[Not Available]	[Not Available]	[Not Available]	[Not Available]	[Not Available]	[Not Available]	[Not Available]	166	93	BLACK OR AFRICAN AMERICAN	NOT HISPANIC OR LATINO	No	No	TUMOR FREE	Alive	202	[Not Applicable]	[Not Available]	[Not Available]	[Not Available]	[Not Applicable]	Endometrioid endometrial adenocarcinoma	2010	47	Dilation and curettage procedure	[Not Applicable]	Minimally Invasive	negative	17	R0	25	0	0	0	5	0	0	0
286	TCGA-B5-A0JV	44.3308	1.1147	0.1412	233e947a-d5e2-48e5-a8ce-5da1abb20681	2012-10-10	NO	YES	-23295	Female	Post (prior bilateral ovariectomy OR >12 mo since LMP with no prior hysterectomy)	[Not Available]	[Not Available]	[Not Available]	[Not Available]	[Not Available]	[Not Available]	[Not Available]	166	94	BLACK OR AFRICAN AMERICAN	[Not Available]	No	No	TUMOR FREE	Alive	1125	[Not Applicable]	[Not Available]	[Not Available]	[Not Available]	[Not Applicable]	Endometrioid endometrial adenocarcinoma	2007	63	Dilation and curettage procedure	[Not Applicable]	Minimally Invasive	negative	26	[Not Available]	16	0	0	0	2	0	0	0
287	TCGA-EO-A3AY	195.525	159.901	3.366	0878E44D-BDC8-4D5F-9BF4-31101F14F797	2006-01-12	[Not Available]	YES	-21291	Female	Post (prior bilateral ovariectomy OR >12 mo since LMP with no prior hysterectomy)	[Not Available]	[Not Available]	[Not Available]	[Not Available]	[Not Available]	[Not Available]	[Not Available]	164	76	[Not Available]	[Not Available]	No	No	TUMOR FREE	Alive	392	[Not Applicable]	[Not Available]	[Not Available]	[Not Available]	[Not Applicable]	Endometrioid endometrial adenocarcinoma	2011	58	Dilation and curettage procedure	[Not Applicable]	Minimally Invasive	negative	50	R0	25	0	[Not Available]	[Not Available]	0	[Not Available]	[Not Available]	[Not Available]
288	TCGA-B5-A1MW	129.649	60.2716	3.2759	E2B48D0D-57CA-400B-8598-55EF132E350E	2/16/12	NO	YES	-20183	Female	Post (prior bilateral ovariectomy OR >12 mo since LMP with no prior hysterectomy)	[Not Available]	[Not Available]	[Not Available]	[Not Available]	[Not Available]	[Not Available]	[Not Available]	163	62	WHITE	[Not Available]	No	No	TUMOR FREE	Alive	220	[Not Applicable]	[Not Available]	[Not Available]	[Not Available]	[Not Applicable]	Endometrioid endometrial adenocarcinoma	2010	55	Office Endometrial Biopsy	[Not Applicable]	Minimally Invasive	negative	31	[Not Available]	31	[Not Available]	[Not Available]	0	8	[Not Available]	[Not Available]	0
289	TCGA-DF-A2KR	905.436	568.186	20.8402	30B62630-FC6D-4620-874A-1E15FD4F40EA	10/14/13	NO	YES	-31007	Female	Post (prior bilateral ovariectomy OR >12 mo since LMP with no prior hysterectomy)	[Not Available]	[Not Available]	[Not Available]	[Not Available]	[Not Available]	[Not Available]	[Not Available]	[Not Available]	[Not Available]	[Not Available]	[Not Available]	No	No	TUMOR FREE	Alive	2178	[Not Applicable]	[Not Available]	YES	NO	[Not Applicable]	Endometrioid endometrial adenocarcinoma	[Not Available]	84	Other method, specify:	endometrial biopsy, not otherwise specified	open	[Not Available]	70	RX	7	1	0	1	[Not Available]	[Not Available]	[Not Available]	[Not Available]
290	TCGA-DF-A2KZ	5571.75	1207.98	49.3081	3B218AB7-5C2E-4458-A0AC-5152EC3D2B94	2006-11-14	NO	YES	-31973	Female	Post (prior bilateral ovariectomy OR >12 mo since LMP with no prior hysterectomy)	[Not Available]	[Not Available]	[Not Available]	[Not Available]	[Not Available]	[Not Available]	[Not Available]	[Not Available]	[Not Available]	[Not Available]	[Not Available]	No	No	TUMOR FREE	Alive	826	[Not Applicable]	[Not Available]	YES	NO	[Not Applicable]	Endometrioid endometrial adenocarcinoma	[Not Available]	87	Tumor resection	[Not Applicable]	open	negative	25	RX	0	0	0	0	0	0	0	0
291	TCGA-EY-A1G7	360.163	143.703	4.957	6b2e93b9-8271-4205-842e-0b7292b8115a	4/21/11	NO	YES	-31603	Female	Post (prior bilateral ovariectomy OR >12 mo since LMP with no prior hysterectomy)	[Not Available]	[Not Available]	[Not Available]	[Not Available]	[Not Available]	[Not Available]	[Not Available]	151	85	WHITE	NOT HISPANIC OR LATINO	Yes	No	WITH TUMOR	Dead	[Not Available]	189	[Not Available]	[Not Available]	[Not Available]	[Not Applicable]	Endometrioid endometrial adenocarcinoma	2008	86	Tumor resection	[Not Applicable]	Minimally Invasive	negative	96	R0	0	[Not Available]	[Not Available]	[Not Available]	0	[Not Available]	[Not Available]	[Not Available]
292	TCGA-A5-A7WJ	429.451	221.586	18.4889	A3E728CE-0874-4F4B-A83D-8C679F4BD938	4/22/14	YES	NO	-23723	Female	Post (prior bilateral ovariectomy OR >12 mo since LMP with no prior hysterectomy)	No, I have never taken menopausal hormone therapy.	Never Used	Never Used	YES	NO	1	NO	170	64	BLACK OR AFRICAN AMERICAN	NOT HISPANIC OR LATINO	No	No	TUMOR FREE	Alive	341	[Not Applicable]	Complete Remission/Response	NO	NO	[Not Applicable]	Endometrioid endometrial adenocarcinoma	2012	64	Office Endometrial Biopsy	[Not Applicable]	Minimally Invasive	negative	39	R0	2	0	0	0	3	0	0	0
293	TCGA-DF-A2KY	48.1726	4.4881	0.2117	5BF97D66-CDC6-47D0-AC74-5C6280B31072	6/20/14	NO	YES	-18086	Female	Pre (<6 months since LMP AND no prior bilateral ovariectomy AND not on estrogen replacement)	[Not Available]	[Not Available]	[Not Available]	[Not Available]	[Not Available]	[Not Available]	[Not Available]	[Not Available]	[Not Available]	[Not Available]	[Not Available]	No	No	WITH TUMOR	Alive	332	[Not Applicable]	[Not Available]	NO	YES	[Not Applicable]	Endometrioid endometrial adenocarcinoma	[Not Available]	49	Other method, specify:	Hysteroscopy and endometrial ablation	open	[Not Available]	73.3	R1	12	1	0	1	0	0	0	0
294	TCGA-AX-A3GB	382.107	52.3002	2.0258	AA3AD7C0-37CF-4337-945E-CEFEEE801BBB	2002-07-12	NO	YES	-26724	Female	Post (prior bilateral ovariectomy OR >12 mo since LMP with no prior hysterectomy)	[Not Available]	[Not Available]	[Not Available]	[Not Available]	[Not Available]	[Not Available]	[Not Available]	158	87	WHITE	NOT HISPANIC OR LATINO	No	No	[Not Available]	Alive	440	[Not Applicable]	[Not Available]	[Not Available]	[Not Available]	[Not Applicable]	Endometrioid endometrial adenocarcinoma	2010	73	Other method, specify:	TAH, BSO, pelvic and paraaortic LND, intracolic omentectomy	open	negative	[Not Available]	R0	19	[Not Available]	[Not Available]	0	6	[Not Available]	[Not Available]	0
295	TCGA-D1-A102	230.961	27.3808	3.4684	f9cf4125-0db3-4b66-b51b-bc2f0240c9ef	2003-08-11	NO	YES	-17991	Female	Peri (6-12 months since last menstrual period)	[Not Available]	[Not Available]	[Not Available]	[Not Available]	[Not Available]	[Not Available]	[Not Available]	178	122	WHITE	NOT HISPANIC OR LATINO	Yes	No	TUMOR FREE	Alive	43	[Not Applicable]	[Not Available]	[Not Available]	[Not Available]	[Not Applicable]	Endometrioid endometrial adenocarcinoma	2009	49	Office Endometrial Biopsy	[Not Applicable]	open	negative	13	RX	45	0	0	0	0	0	0	0
296	TCGA-D1-A16E	4726.15	844.914	146.344	e70465f6-1922-4eb7-b646-8b01ad3ce77b	4/13/11	NO	YES	-26859	Female	Post (prior bilateral ovariectomy OR >12 mo since LMP with no prior hysterectomy)	[Not Available]	[Not Available]	[Not Available]	[Not Available]	[Not Available]	[Not Available]	[Not Available]	154	60	WHITE	NOT HISPANIC OR LATINO	No	No	TUMOR FREE	Alive	909	[Not Applicable]	[Not Available]	[Not Available]	[Not Available]	[Not Applicable]	Endometrioid endometrial adenocarcinoma	2008	73	Office Endometrial Biopsy	[Not Applicable]	open	[Not Available]	25	R0	0	0	0	0	0	0	0	0
297	TCGA-D1-A0ZR	306.221	72.2107	5.9537	0ce940f2-9eb1-4757-8f8f-147a4f3a1e67	2003-08-11	NO	YES	-21157	Female	Indeterminate (neither Pre or Postmenopausal)	[Not Available]	[Not Available]	[Not Available]	[Not Available]	[Not Available]	[Not Available]	[Not Available]	165	117	WHITE	NOT HISPANIC OR LATINO	No	No	TUMOR FREE	Alive	17	[Not Applicable]	[Not Available]	[Not Available]	[Not Available]	[Not Applicable]	Endometrioid endometrial adenocarcinoma	2009	57	Office Endometrial Biopsy	[Not Applicable]	open	negative	12	R0	48	0	0	0	10	0	0	0
298	TCGA-AX-A2IN	6.6566	1.1718	0.1427	FE79EBE1-CD0A-4CE2-A86D-637C28354ED9	10/27/11	NO	YES	-23275	Female	Post (prior bilateral ovariectomy OR >12 mo since LMP with no prior hysterectomy)	[Not Available]	[Not Available]	[Not Available]	[Not Available]	[Not Available]	[Not Available]	[Not Available]	157	100	WHITE	[Not Available]	No	No	WITH TUMOR	Dead	[Not Available]	947	[Not Available]	[Not Available]	[Not Available]	[Not Applicable]	Endometrioid endometrial adenocarcinoma	2007	63	Office Endometrial Biopsy	[Not Applicable]	open	negative	85	R0	21	[Not Available]	[Not Available]	0	4	[Not Available]	[Not Available]	0
299	TCGA-AP-A1DH	133.823	11.0646	1.314	07d1aef3-31c7-4c44-a078-16a9eb096d58	2005-09-11	NO	YES	-22652	Female	Post (prior bilateral ovariectomy OR >12 mo since LMP with no prior hysterectomy)	[Not Available]	[Not Available]	[Not Available]	[Not Available]	[Not Available]	[Not Available]	[Not Available]	168	127	WHITE	[Not Available]	No	No	TUMOR FREE	Alive	1816	[Not Applicable]	[Not Available]	[Not Available]	[Not Available]	[Not Applicable]	Endometrioid endometrial adenocarcinoma	2005	62	Office Endometrial Biopsy	[Not Applicable]	open	negative	41	R0	25	0	0	0	0	0	0	0
300	TCGA-B5-A11H	80.3505	19.1849	2.7167	dee43082-4aa7-4650-981c-a779e9fe7b55	1/27/11	NO	YES	-24556	Female	Post (prior bilateral ovariectomy OR >12 mo since LMP with no prior hysterectomy)	[Not Available]	[Not Available]	[Not Available]	[Not Available]	[Not Available]	[Not Available]	[Not Available]	[Not Available]	101	WHITE	[Not Available]	No	No	TUMOR FREE	Alive	2317	[Not Applicable]	[Not Available]	[Not Available]	[Not Available]	[Not Applicable]	Endometrioid endometrial adenocarcinoma	2004	67	Dilation and curettage procedure	[Not Applicable]	open	positive	0	[Not Available]	15	[Not Available]	[Not Available]	0	0	[Not Available]	[Not Available]	0
301	TCGA-A5-A0R9	65.5442	26.0735	0.8519	284174fd-1320-4617-9e99-75bd75df9bf3	2001-07-11	NO	YES	-18982	Female	Post (prior bilateral ovariectomy OR >12 mo since LMP with no prior hysterectomy)	[Not Available]	[Not Available]	[Not Available]	[Not Available]	[Not Available]	[Not Available]	[Not Available]	163	145	WHITE	NOT HISPANIC OR LATINO	No	No	TUMOR FREE	Alive	294	[Not Applicable]	[Not Available]	[Not Available]	[Not Available]	[Not Applicable]	Endometrioid endometrial adenocarcinoma	2009	51	Office Endometrial Biopsy	[Not Applicable]	open	[Not Available]	49	R0	4	0	0	0	0	0	0	0
302	TCGA-EY-A1GO	196.76	64.3363	1.6316	9370e189-8fb7-4bfa-8ef9-2220f3557188	5/18/11	YES	NO	-23853	Female	Post (prior bilateral ovariectomy OR >12 mo since LMP with no prior hysterectomy)	[Not Available]	[Not Available]	[Not Available]	[Not Available]	[Not Available]	[Not Available]	[Not Available]	156	76	WHITE	NOT HISPANIC OR LATINO	No	No	TUMOR FREE	Alive	360	[Not Applicable]	[Not Available]	[Not Available]	[Not Available]	[Not Applicable]	Endometrioid endometrial adenocarcinoma	2010	65	Tumor resection	[Not Applicable]	Minimally Invasive	negative	98	R0	17	1	[Not Available]	1	6	0	[Not Available]	0
303	TCGA-A5-A0VP	297.756	13.0567	1.3955	2db0fb62-64ce-457c-9e22-dd05ef59f684	11/15/10	NO	YES	-27335	Female	Post (prior bilateral ovariectomy OR >12 mo since LMP with no prior hysterectomy)	[Not Available]	[Not Available]	[Not Available]	[Not Available]	[Not Available]	[Not Available]	[Not Available]	163	58	WHITE	NOT HISPANIC OR LATINO	No	No	TUMOR FREE	Alive	928	[Not Applicable]	[Not Available]	[Not Available]	[Not Available]	[Not Applicable]	Endometrioid endometrial adenocarcinoma	2008	74	Office Endometrial Biopsy	[Not Applicable]	open	[Not Available]	[Not Available]	R0	14	0	0	0	0	0	0	0
304	TCGA-BK-A0CB	274.17	44.0024	3.0349	59e9029a-8ddd-4447-b35a-72bc39f82a30	2010-08-10	YES	NO	-21930	Female	Post (prior bilateral ovariectomy OR >12 mo since LMP with no prior hysterectomy)	[Not Available]	[Not Available]	[Not Available]	[Not Available]	[Not Available]	[Not Available]	[Not Available]	154	111	WHITE	NOT HISPANIC OR LATINO	No	No	TUMOR FREE	Alive	189	[Not Applicable]	[Not Available]	[Not Available]	[Not Available]	[Not Applicable]	Endometrioid endometrial adenocarcinoma	2010	60	Incisional Biopsy	[Not Applicable]	open	negative	76	R0	13	0	0	0	8	2	0	2
305	TCGA-B5-A0JU	1025.33	171.978	21.4379	65ef7168-69c6-4910-a141-d7558d0027c9	2008-05-11	NO	YES	-21159	Female	Post (prior bilateral ovariectomy OR >12 mo since LMP with no prior hysterectomy)	[Not Available]	[Not Available]	[Not Available]	[Not Available]	[Not Available]	[Not Available]	[Not Available]	158	137	BLACK OR AFRICAN AMERICAN	[Not Available]	No	No	TUMOR FREE	Alive	1483	[Not Applicable]	[Not Available]	[Not Available]	[Not Available]	[Not Applicable]	Endometrioid endometrial adenocarcinoma	2007	57	Office Endometrial Biopsy	[Not Applicable]	Minimally Invasive	negative	19	[Not Available]	17	[Not Available]	[Not Available]	0	0	[Not Available]	[Not Available]	0
306	TCGA-AJ-A8CV	1117.25	288.251	19.5898	4557D1FB-9786-4780-BD33-02E9DA04B7E3	2/27/14	YES	NO	-21336	Female	Post (prior bilateral ovariectomy OR >12 mo since LMP with no prior hysterectomy)	[Not Available]	[Not Available]	Never Used	[Not Available]	[Not Available]	[Not Available]	NO	156	86	BLACK OR AFRICAN AMERICAN	[Not Available]	No	No	TUMOR FREE	Alive	71	[Not Applicable]	Complete Remission/Response	[Not Available]	[Not Available]	[Not Applicable]	Endometrioid endometrial adenocarcinoma	2011	58	Office Endometrial Biopsy	[Not Applicable]	Minimally Invasive	[Not Available]	65	R0	14	0	[Not Available]	0	0	[Not Available]	[Not Available]	[Not Available]
307	TCGA-AX-A06L	108.741	54.1858	9.1518	f4a7f2ff-be76-48d3-9f59-9223db33680e	5/17/11	NO	YES	-23294	Female	Post (prior bilateral ovariectomy OR >12 mo since LMP with no prior hysterectomy)	[Not Available]	[Not Available]	[Not Available]	[Not Available]	[Not Available]	[Not Available]	[Not Available]	161	112	WHITE	[Not Available]	No	No	WITH TUMOR	Alive	1480	[Not Applicable]	[Not Available]	[Not Available]	[Not Available]	[Not Applicable]	Endometrioid endometrial adenocarcinoma	2006	63	Dilation and curettage procedure	[Not Applicable]	open	negative	50	R1	21	0	[Not Available]	0	4	0	[Not Available]	0
308	TCGA-B5-A0KB	480.777	43.1796	3.9391	e604f5d4-f2c0-4404-9073-b8dbc8396778	2008-05-11	NO	YES	-22669	Female	Post (prior bilateral ovariectomy OR >12 mo since LMP with no prior hysterectomy)	[Not Available]	[Not Available]	[Not Available]	[Not Available]	[Not Available]	[Not Available]	[Not Available]	161	76	BLACK OR AFRICAN AMERICAN	[Not Available]	Yes	Yes	TUMOR FREE	Alive	125	[Not Applicable]	[Not Available]	[Not Available]	[Not Available]	[Not Applicable]	Endometrioid endometrial adenocarcinoma	2010	62	Office Endometrial Biopsy	[Not Applicable]	Minimally Invasive	negative	72	[Not Available]	0	[Not Available]	[Not Available]	0	0	[Not Available]	[Not Available]	0
309	TCGA-B5-A0K3	330.171	120.365	8.5061	79ecc142-8f6e-4260-a7ce-c8e2a6212c35	2001-05-11	NO	YES	-22664	Female	Post (prior bilateral ovariectomy OR >12 mo since LMP with no prior hysterectomy)	[Not Available]	[Not Available]	[Not Available]	[Not Available]	[Not Available]	[Not Available]	[Not Available]	164	88	BLACK OR AFRICAN AMERICAN	[Not Available]	No	No	WITH TUMOR	Dead	700	[Not Applicable]	[Not Available]	[Not Available]	[Not Available]	[Not Applicable]	Endometrioid endometrial adenocarcinoma	2009	62	Office Endometrial Biopsy	[Not Applicable]	Minimally Invasive	negative	10	[Not Available]	27	[Not Available]	[Not Available]	0	11	[Not Available]	[Not Available]	0
310	TCGA-B5-A0K1	282.51	39.5066	5.3619	40a3ed98-3892-449c-b07e-7b7612bd997e	2001-05-11	NO	YES	-25291	Female	Post (prior bilateral ovariectomy OR >12 mo since LMP with no prior hysterectomy)	[Not Available]	[Not Available]	[Not Available]	[Not Available]	[Not Available]	[Not Available]	[Not Available]	174	117	WHITE	[Not Available]	No	No	TUMOR FREE	Alive	746	[Not Applicable]	[Not Available]	[Not Available]	[Not Available]	[Not Applicable]	Endometrioid endometrial adenocarcinoma	2008	69	Office Endometrial Biopsy	[Not Applicable]	open	negative	45	[Not Available]	22	[Not Available]	[Not Available]	0	0	[Not Available]	[Not Available]	[Not Available]
311	TCGA-BG-A186	612.702	25.5188	2.0319	fe4db898-3a9f-4dff-adcb-7b8c30137350	5/13/11	NO	YES	-22370	Female	[Not Available]	[Not Available]	[Not Available]	[Not Available]	[Not Available]	[Not Available]	[Not Available]	[Not Available]	162	75	BLACK OR AFRICAN AMERICAN	NOT HISPANIC OR LATINO	No	No	TUMOR FREE	Alive	230	[Not Applicable]	[Not Available]	[Not Available]	[Not Available]	[Not Applicable]	Endometrioid endometrial adenocarcinoma	2010	61	Office Endometrial Biopsy	[Not Applicable]	open	positive	28	RX	23	0	[Not Available]	[Not Available]	6	0	[Not Available]	[Not Available]
312	TCGA-AX-A06D	801.392	40.3324	5.3703	905291b0-f077-48f7-9c14-5cfa9d8a3e6e	5/13/11	NO	YES	-30024	Female	Post (prior bilateral ovariectomy OR >12 mo since LMP with no prior hysterectomy)	[Not Available]	[Not Available]	[Not Available]	[Not Available]	[Not Available]	[Not Available]	[Not Available]	160	91	WHITE	[Not Available]	Yes	No	WITH TUMOR	Dead	[Not Available]	373	[Not Available]	[Not Available]	[Not Available]	[Not Applicable]	Endometrioid endometrial adenocarcinoma	2007	82	Office Endometrial Biopsy	[Not Applicable]	Minimally Invasive	positive	50	R1	7	0	[Not Available]	0	3	0	[Not Available]	0
313	TCGA-AX-A0J1	19.062	9.2088	1.3689	ec7a9d74-8b3f-4747-8926-1739a016ab2b	5/23/11	NO	YES	-29501	Female	Post (prior bilateral ovariectomy OR >12 mo since LMP with no prior hysterectomy)	[Not Available]	[Not Available]	[Not Available]	[Not Available]	[Not Available]	[Not Available]	[Not Available]	160	57	WHITE	NOT HISPANIC OR LATINO	No	No	TUMOR FREE	Alive	2004	[Not Applicable]	[Not Available]	[Not Available]	[Not Available]	[Not Applicable]	Endometrioid endometrial adenocarcinoma	2005	80	Dilation and curettage procedure	[Not Applicable]	open	negative	50	R0	15	0	[Not Available]	0	7	0	[Not Available]	0
314	TCGA-D1-A16R	629.082	71.2752	7.2186	40f43483-b504-4ea7-ad24-40682b10caac	4/13/11	NO	YES	-14465	Female	Indeterminate (neither Pre or Postmenopausal)	[Not Available]	[Not Available]	[Not Available]	[Not Available]	[Not Available]	[Not Available]	[Not Available]	159	105	WHITE	NOT HISPANIC OR LATINO	No	No	TUMOR FREE	Alive	21	[Not Applicable]	[Not Available]	[Not Available]	[Not Available]	[Not Applicable]	Endometrioid endometrial adenocarcinoma	2010	39	Dilation and curettage procedure	[Not Applicable]	open	negative	19	R0	49	0	0	0	0	0	0	0
315	TCGA-EO-A3L0	1009.46	18.5751	1.3103	423DA953-30AA-4F7E-96B5-1F6FD24F8874	2006-01-12	NO	YES	-28003	Female	Post (prior bilateral ovariectomy OR >12 mo since LMP with no prior hysterectomy)	[Not Available]	[Not Available]	[Not Available]	[Not Available]	[Not Available]	[Not Available]	[Not Available]	159	110	WHITE	NOT HISPANIC OR LATINO	No	No	TUMOR FREE	Alive	577	[Not Applicable]	[Not Available]	[Not Available]	[Not Available]	[Not Applicable]	Endometrioid endometrial adenocarcinoma	2010	76	Office Endometrial Biopsy	[Not Applicable]	open	[Not Available]	49	R0	11	0	[Not Available]	[Not Available]	2	0	[Not Available]	[Not Available]
316	TCGA-BS-A0UV	63.5779	3.1609	0.715	b19425ab-a82f-4c2a-bf58-d1bd30511d74	3/28/11	NO	YES	-20266	Female	Post (prior bilateral ovariectomy OR >12 mo since LMP with no prior hysterectomy)	[Not Available]	[Not Available]	[Not Available]	[Not Available]	[Not Available]	[Not Available]	[Not Available]	168	112	NATIVE HAWAIIAN OR OTHER PACIFIC ISLANDER	NOT HISPANIC OR LATINO	No	No	TUMOR FREE	Alive	149	[Not Applicable]	[Not Available]	[Not Available]	[Not Available]	[Not Applicable]	Endometrioid endometrial adenocarcinoma	2005	55	Office Endometrial Biopsy	[Not Applicable]	open	negative	65	R0	8	0	0	1	8	0	0	0
317	TCGA-B5-A11V	191.16	61.0835	3.1568	d3c83c5e-acb1-4cb0-8f56-96341822582f	2003-04-11	NO	YES	-23630	Female	Post (prior bilateral ovariectomy OR >12 mo since LMP with no prior hysterectomy)	[Not Available]	[Not Available]	[Not Available]	[Not Available]	[Not Available]	[Not Available]	[Not Available]	157	71	BLACK OR AFRICAN AMERICAN	[Not Available]	No	No	TUMOR FREE	Alive	232	[Not Applicable]	[Not Available]	[Not Available]	[Not Available]	[Not Applicable]	Endometrioid endometrial adenocarcinoma	2010	64	Office Endometrial Biopsy	[Not Applicable]	Minimally Invasive	positive	29	[Not Available]	3	[Not Available]	[Not Available]	0	0	[Not Available]	[Not Available]	0
318	TCGA-D1-A1O8	2.728	0.4278	0	21faf1a4-f6d3-4cc6-a49a-04b8541ef598	2010-11-11	NO	YES	-25789	Female	Post (prior bilateral ovariectomy OR >12 mo since LMP with no prior hysterectomy)	[Not Available]	[Not Available]	[Not Available]	[Not Available]	[Not Available]	[Not Available]	[Not Available]	165	85	WHITE	NOT HISPANIC OR LATINO	No	No	TUMOR FREE	Dead	[Not Available]	120	[Not Available]	[Not Available]	[Not Available]	[Not Applicable]	Endometrioid endometrial adenocarcinoma	2010	70	Dilation and curettage procedure	[Not Applicable]	open	negative	85	R0	3	3	0	3	0	[Not Available]	[Not Available]	[Not Available]
319	TCGA-AP-A1DK	152.826	1.2066	0.2729	51de7e94-e2fa-420b-9aa2-3637d17fc6ea	2005-09-11	NO	YES	-19509	Female	Post (prior bilateral ovariectomy OR >12 mo since LMP with no prior hysterectomy)	[Not Available]	[Not Available]	[Not Available]	[Not Available]	[Not Available]	[Not Available]	[Not Available]	160	56	WHITE	[Not Available]	No	No	TUMOR FREE	Alive	1650	[Not Applicable]	[Not Available]	[Not Available]	[Not Available]	[Not Applicable]	Endometrioid endometrial adenocarcinoma	2006	53	Dilation and curettage procedure	[Not Applicable]	Minimally Invasive	negative	36	R0	20	0	0	0	7	0	0	0
320	TCGA-D1-A17T	636.387	127.892	13.9206	efa4c675-e35e-4f48-8d12-a40f30b63ddb	4/14/11	NO	YES	-24652	Female	Post (prior bilateral ovariectomy OR >12 mo since LMP with no prior hysterectomy)	[Not Available]	[Not Available]	[Not Available]	[Not Available]	[Not Available]	[Not Available]	[Not Available]	159	83	WHITE	NOT HISPANIC OR LATINO	No	No	TUMOR FREE	Alive	71	[Not Applicable]	[Not Available]	[Not Available]	[Not Available]	[Not Applicable]	Endometrioid endometrial adenocarcinoma	2010	67	Office Endometrial Biopsy	[Not Applicable]	Minimally Invasive	[Not Available]	25	R0	24	0	[Not Available]	0	0	[Not Available]	[Not Available]	[Not Available]
321	TCGA-EO-A22Y	109.223	257.577	5.8289	E6183A43-24B9-4FE1-95C3-4CFF67E6C1ED	10/26/11	NO	YES	-25127	Female	Post (prior bilateral ovariectomy OR >12 mo since LMP with no prior hysterectomy)	[Not Available]	[Not Available]	[Not Available]	[Not Available]	[Not Available]	[Not Available]	[Not Available]	[Not Available]	[Not Available]	WHITE	NOT HISPANIC OR LATINO	No	No	TUMOR FREE	Alive	754	[Not Applicable]	[Not Available]	[Not Available]	[Not Available]	[Not Applicable]	Endometrioid endometrial adenocarcinoma	2009	68	Office Endometrial Biopsy	[Not Applicable]	open	negative	51	R0	33	0	[Not Available]	0	[Not Available]	[Not Available]	[Not Available]	[Not Available]
322	TCGA-AP-A0LP	1044.73	503.577	55.449	efae3940-d3cc-4988-bdb4-fa05d977aff5	9/23/10	NO	YES	-27898	Female	Post (prior bilateral ovariectomy OR >12 mo since LMP with no prior hysterectomy)	[Not Available]	[Not Available]	[Not Available]	[Not Available]	[Not Available]	[Not Available]	[Not Available]	167	60	WHITE	[Not Available]	No	No	TUMOR FREE	Alive	1875	[Not Applicable]	[Not Available]	[Not Available]	[Not Available]	[Not Applicable]	Endometrioid endometrial adenocarcinoma	2005	76	Office Endometrial Biopsy	[Not Applicable]	open	positive	12	R0	17	0	0	0	10	0	0	0
323	TCGA-AX-A3FX	23.0052	71.9364	2.7036	6F45A2E9-1CA5-438C-B06F-1CD8EB845465	2002-03-12	NO	YES	-25260	Female	Post (prior bilateral ovariectomy OR >12 mo since LMP with no prior hysterectomy)	[Not Available]	[Not Available]	[Not Available]	[Not Available]	[Not Available]	[Not Available]	[Not Available]	149	85	WHITE	NOT HISPANIC OR LATINO	No	No	[Not Available]	Dead	4	[Not Applicable]	[Not Available]	[Not Available]	[Not Available]	[Not Applicable]	Endometrioid endometrial adenocarcinoma	2009	69	Other method, specify:	TAH/BSO/LND/Panniculectomy	open	[Not Available]	[Not Available]	[Not Available]	24	[Not Available]	[Not Available]	0	2	[Not Available]	[Not Available]	0
324	TCGA-AX-A3FW	254.7	20.6343	1.8473	3052065A-B8B1-48D3-971D-9D605292249C	2002-03-12	NO	YES	-24419	Female	Post (prior bilateral ovariectomy OR >12 mo since LMP with no prior hysterectomy)	[Not Available]	[Not Available]	[Not Available]	[Not Available]	[Not Available]	[Not Available]	[Not Available]	167	84	WHITE	NOT HISPANIC OR LATINO	No	No	[Not Available]	Alive	10	[Not Applicable]	[Not Available]	[Not Available]	[Not Available]	[Not Applicable]	Endometrioid endometrial adenocarcinoma	2009	66	Other method, specify:	Robotic hysterectomy with Lymph Node Dissection	open	[Not Available]	27	[Not Available]	12	[Not Available]	[Not Available]	0	0	[Not Available]	[Not Available]	[Not Available]
325	TCGA-D1-A17R	675.852	136.06	15.4092	73a0dd38-115d-48fb-b683-04aa5d612f2a	4/14/11	NO	YES	-21382	Female	Pre (<6 months since LMP AND no prior bilateral ovariectomy AND not on estrogen replacement)	[Not Available]	[Not Available]	[Not Available]	[Not Available]	[Not Available]	[Not Available]	[Not Available]	165	126	WHITE	NOT HISPANIC OR LATINO	No	No	TUMOR FREE	Dead	[Not Available]	339	[Not Available]	[Not Available]	[Not Available]	[Not Applicable]	Endometrioid endometrial adenocarcinoma	2009	58	Office Endometrial Biopsy	[Not Applicable]	Minimally Invasive	negative	5	R0	11	0	[Not Available]	0	0	[Not Available]	[Not Available]	[Not Available]
326	TCGA-D1-A17N	798.828	127.004	16.7992	001e0309-9c50-42b0-9e38-347883ee2cd3	4/14/11	NO	YES	-17045	Female	Peri (6-12 months since last menstrual period)	[Not Available]	[Not Available]	[Not Available]	[Not Available]	[Not Available]	[Not Available]	[Not Available]	166	134	[Not Available]	NOT HISPANIC OR LATINO	No	No	TUMOR FREE	Alive	46	[Not Applicable]	[Not Available]	[Not Available]	[Not Available]	[Not Applicable]	Endometrioid endometrial adenocarcinoma	2009	46	Office Endometrial Biopsy	[Not Applicable]	open	negative	0	R0	0	[Not Available]	[Not Available]	[Not Available]	0	[Not Available]	[Not Available]	[Not Available]
327	TCGA-BG-A0MK	489.507	59.4017	1.9089	1F9B1B71-8753-4CD5-A585-708BEA8FF1FA	3/29/12	YES	NO	-19034	Female	Pre (<6 months since LMP AND no prior bilateral ovariectomy AND not on estrogen replacement)	[Not Available]	[Not Available]	[Not Available]	[Not Available]	[Not Available]	[Not Available]	[Not Available]	[Not Available]	[Not Available]	BLACK OR AFRICAN AMERICAN	NOT HISPANIC OR LATINO	No	No	WITH TUMOR	Dead	[Not Available]	1317	[Not Available]	[Not Available]	[Not Available]	[Not Applicable]	Endometrioid endometrial adenocarcinoma	2006	52	Dilation and curettage procedure	[Not Applicable]	Minimally Invasive	negative	[Not Available]	R0	[Not Available]	[Not Available]	[Not Available]	[Not Available]	[Not Available]	[Not Available]	[Not Available]	[Not Available]
328	TCGA-BG-A0M2	446.746	11.9883	1.2655	9731e0b3-c62d-43cb-8ae7-8f973d69ab19	2012-01-10	NO	YES	-22822	Female	Post (prior bilateral ovariectomy OR >12 mo since LMP with no prior hysterectomy)	[Not Available]	[Not Available]	[Not Available]	[Not Available]	[Not Available]	[Not Available]	[Not Available]	168	76	WHITE	NOT HISPANIC OR LATINO	No	No	TUMOR FREE	Alive	317	[Not Applicable]	[Not Available]	[Not Available]	[Not Available]	[Not Applicable]	Endometrioid endometrial adenocarcinoma	2009	62	Office Endometrial Biopsy	[Not Applicable]	Minimally Invasive	negative	59	R0	8	0	0	0	1	0	0	0
329	TCGA-AX-A3FS	10.81	199.841	1.4775	8C6B9B54-58EB-4D5F-B8A9-8007163DB457	2002-03-12	NO	YES	-30102	Female	Post (prior bilateral ovariectomy OR >12 mo since LMP with no prior hysterectomy)	[Not Available]	[Not Available]	[Not Available]	[Not Available]	[Not Available]	[Not Available]	[Not Available]	139	98	WHITE	NOT HISPANIC OR LATINO	No	No	[Not Available]	Alive	7	[Not Applicable]	[Not Available]	[Not Available]	[Not Available]	[Not Applicable]	Endometrioid endometrial adenocarcinoma	2010	82	Other method, specify:	Laparoscopy, robotic-assisted lysis of adhesions, robotic-assisted lysis total hysterectomy, bso, bilateral pelvic lymphadenectomy and cystoscopy	open	negative	[Not Available]	[Not Available]	16	[Not Available]	[Not Available]	0	0	[Not Available]	[Not Available]	[Not Available]
330	TCGA-A5-AB3J	850.11	338.956	10.7979	8A67ED86-156F-4B45-B460-000FE33DA26B	2010-08-14	YES	NO	-19020	Female	Peri (6-12 months since last menstrual period)	No, I have never taken menopausal hormone therapy.	Never Used	Never Used	YES	YES	0	NO	160	59	BLACK OR AFRICAN AMERICAN	NOT HISPANIC OR LATINO	Yes	No	TUMOR FREE	Alive	251	[Not Applicable]	Complete Remission/Response	YES	YES	[Not Applicable]	Endometrioid endometrial adenocarcinoma	2013	52	Other method, specify:	Cervical polypectomy	open	[Not Available]	49	R0	6	0	0	0	4	0	0	0
331	TCGA-EY-A1GX	25.1303	6.2855	0.3779	a7fd6522-8953-461f-9e5f-fdeb7d180d46	5/24/11	YES	NO	-27962	Female	Post (prior bilateral ovariectomy OR >12 mo since LMP with no prior hysterectomy)	[Not Available]	[Not Available]	[Not Available]	[Not Available]	[Not Available]	[Not Available]	[Not Available]	160	69	WHITE	NOT HISPANIC OR LATINO	No	No	TUMOR FREE	Dead	166	[Not Applicable]	[Not Available]	[Not Available]	[Not Available]	[Not Applicable]	Endometrioid endometrial adenocarcinoma	2010	76	Office Endometrial Biopsy	[Not Applicable]	Minimally Invasive	negative	25	R0	8	0	[Not Available]	0	6	0	[Not Available]	0
332	TCGA-AJ-A5DW	48.7839	1.3414	0.0354	C0B684D1-B96C-4420-9285-172402B7B123	2007-12-13	YES	NO	-20711	Female	Post (prior bilateral ovariectomy OR >12 mo since LMP with no prior hysterectomy)	[Not Available]	[Not Available]	[Not Available]	[Not Available]	[Not Available]	[Not Available]	[Not Available]	167	109	BLACK OR AFRICAN AMERICAN	NOT HISPANIC OR LATINO	No	No	TUMOR FREE	Alive	71	[Not Applicable]	[Not Available]	[Not Available]	[Not Available]	[Not Applicable]	Endometrioid endometrial adenocarcinoma	2012	56	Other method, specify:	Biopsy, NOS	[Not Available]	[Not Available]	[Not Available]	R0	12	0	0	0	13	0	[Not Available]	0
333	TCGA-EY-A2OM	203.289	53.1811	10.5259	2B60EF45-336C-42E0-AA3F-577069310D1F	11/14/11	YES	NO	-20398	Female	Post (prior bilateral ovariectomy OR >12 mo since LMP with no prior hysterectomy)	[Not Available]	[Not Available]	[Not Available]	[Not Available]	[Not Available]	[Not Available]	[Not Available]	152	110	WHITE	NOT HISPANIC OR LATINO	No	No	TUMOR FREE	Alive	236	[Not Applicable]	[Not Available]	[Not Available]	[Not Available]	[Not Applicable]	Endometrioid endometrial adenocarcinoma	2011	55	Office Endometrial Biopsy	[Not Applicable]	Minimally Invasive	negative	20	R0	13	0	[Not Available]	0	0	[Not Available]	[Not Available]	[Not Available]
334	TCGA-SJ-A6ZJ	237.175	60.1537	4.5928	FBFED398-2A44-44A9-83CF-657C29CB7D28	2011-11-13	YES	NO	-22597	Female	Post (prior bilateral ovariectomy OR >12 mo since LMP with no prior hysterectomy)	[Not Available]	Former User	Never Used	YES	NO	1	NO	168	132	BLACK OR AFRICAN AMERICAN	NOT HISPANIC OR LATINO	No	No	TUMOR FREE	Alive	234	[Not Applicable]	[Not Applicable]	YES	NO	[Not Applicable]	Endometrioid endometrial adenocarcinoma	2012	61	Office Endometrial Biopsy	[Not Applicable]	open	negative	62.5	R0	28	0	0	0	[Not Available]	[Not Available]	[Not Available]	[Not Available]
335	TCGA-D1-A163	554.007	16.8495	2.3982	a438dce7-6592-4ea6-a401-57f5a8fe8ba6	4/13/11	NO	YES	-18604	Female	Peri (6-12 months since last menstrual period)	[Not Available]	[Not Available]	[Not Available]	[Not Available]	[Not Available]	[Not Available]	[Not Available]	169	109	WHITE	NOT HISPANIC OR LATINO	No	No	TUMOR FREE	Alive	938	[Not Applicable]	[Not Available]	[Not Available]	[Not Available]	[Not Applicable]	Endometrioid endometrial adenocarcinoma	2008	50	Dilation and curettage procedure	[Not Applicable]	open	negative	12	R0	53	2	0	2	38	0	0	0
336	TCGA-BG-A18C	211.825	21.3715	2.3282	66e305ca-8a16-44f0-b837-85e529b7ad55	5/27/11	NO	YES	-26602	Female	[Not Available]	[Not Available]	[Not Available]	[Not Available]	[Not Available]	[Not Available]	[Not Available]	[Not Available]	163	96	WHITE	NOT HISPANIC OR LATINO	No	No	[Not Available]	Alive	169	[Not Applicable]	[Not Available]	[Not Available]	[Not Available]	[Not Applicable]	Endometrioid endometrial adenocarcinoma	2010	72	Dilation and curettage procedure	[Not Applicable]	Minimally Invasive	[Not Available]	13	RX	25	0	[Not Available]	[Not Available]	5	0	[Not Available]	[Not Available]
337	TCGA-D1-A101	629.719	105.601	8.8276	9da5ecd0-a287-4e67-84b6-af9077a98009	2003-08-11	NO	YES	-22078	Female	Post (prior bilateral ovariectomy OR >12 mo since LMP with no prior hysterectomy)	[Not Available]	[Not Available]	[Not Available]	[Not Available]	[Not Available]	[Not Available]	[Not Available]	150	82	WHITE	NOT HISPANIC OR LATINO	No	No	TUMOR FREE	Alive	53	[Not Applicable]	[Not Available]	[Not Available]	[Not Available]	[Not Applicable]	Endometrioid endometrial adenocarcinoma	2009	60	Office Endometrial Biopsy	[Not Applicable]	Minimally Invasive	negative	10	RX	0	0	0	0	0	0	0	0
338	TCGA-B5-A1MX	141.79	1.7128	0.1356	37bac6ba-be93-42cc-892b-efd0bdb850bd	2/16/12	NO	YES	-17320	Female	Pre (<6 months since LMP AND no prior bilateral ovariectomy AND not on estrogen replacement)	[Not Available]	[Not Available]	[Not Available]	[Not Available]	[Not Available]	[Not Available]	[Not Available]	152	58	WHITE	[Not Available]	No	No	TUMOR FREE	Alive	175	[Not Applicable]	[Not Available]	[Not Available]	[Not Available]	[Not Applicable]	Endometrioid endometrial adenocarcinoma	2010	47	Tumor resection	[Not Applicable]	Minimally Invasive	[Not Available]	100	[Not Available]	14	[Not Available]	[Not Available]	0	2	[Not Available]	[Not Available]	0
339	TCGA-AJ-A2QO	126.005	10.2434	0.7618	DCF1BEB9-BCE4-4F4C-98DD-1226D8E0C125	10/18/11	YES	NO	-31222	Female	Post (prior bilateral ovariectomy OR >12 mo since LMP with no prior hysterectomy)	[Not Available]	[Not Available]	[Not Available]	[Not Available]	[Not Available]	[Not Available]	[Not Available]	165	67	WHITE	[Not Available]	No	No	TUMOR FREE	Dead	92	[Not Applicable]	[Not Available]	[Not Available]	[Not Available]	[Not Applicable]	Endometrioid endometrial adenocarcinoma	2011	85	Office Endometrial Biopsy	[Not Applicable]	Minimally Invasive	negative	84	[Not Available]	11	0	[Not Available]	0	5	0	[Not Available]	0
340	TCGA-BS-A0TJ	249.202	74.2404	4.2169	f74da4c6-4291-46d2-abd4-7d7f6ef03b00	11/19/10	NO	YES	-21663	Female	Post (prior bilateral ovariectomy OR >12 mo since LMP with no prior hysterectomy)	[Not Available]	[Not Available]	[Not Available]	[Not Available]	[Not Available]	[Not Available]	[Not Available]	152	88	ASIAN	NOT HISPANIC OR LATINO	No	No	TUMOR FREE	Alive	1514	[Not Applicable]	[Not Available]	[Not Available]	[Not Available]	[Not Applicable]	Endometrioid endometrial adenocarcinoma	2006	59	Dilation and curettage procedure	[Not Applicable]	open	negative	58	R0	34	0	0	0	9	0	0	0
341	TCGA-AX-A3G1	831.455	345.076	10.9218	9CC1B44A-AC26-408D-B12B-084E982CCADF	2002-03-12	NO	YES	-31037	Female	Post (prior bilateral ovariectomy OR >12 mo since LMP with no prior hysterectomy)	[Not Available]	[Not Available]	[Not Available]	[Not Available]	[Not Available]	[Not Available]	[Not Available]	160	61	WHITE	NOT HISPANIC OR LATINO	No	No	[Not Available]	Dead	[Not Available]	624	[Not Available]	[Not Available]	[Not Available]	[Not Applicable]	Endometrioid endometrial adenocarcinoma	2009	84	Other method, specify:	Total abdominal hysterectomy with bso	open	[Not Available]	[Not Available]	[Not Available]	21	[Not Available]	[Not Available]	0	6	[Not Available]	[Not Available]	0
342	TCGA-FI-A2F9	18.4257	1.8235	0	25E7D9D6-7381-40E1-B7ED-1D8C936B7C5C	10/28/11	NO	YES	-28886	Female	Post (prior bilateral ovariectomy OR >12 mo since LMP with no prior hysterectomy)	[Not Available]	[Not Available]	[Not Available]	[Not Available]	[Not Available]	[Not Available]	[Not Available]	175	99	WHITE	NOT HISPANIC OR LATINO	No	No	TUMOR FREE	Alive	791	[Not Applicable]	[Not Available]	[Not Available]	[Not Available]	[Not Applicable]	Endometrioid endometrial adenocarcinoma	2009	79	Office Endometrial Biopsy	[Not Applicable]	open	negative	44	R0	35	0	0	0	3	0	0	0
343	TCGA-AX-A06J	73.7244	20.2777	3.4443	b6819b52-6f01-4011-9bd3-a1a00397e0c9	5/26/11	NO	YES	-26000	Female	Post (prior bilateral ovariectomy OR >12 mo since LMP with no prior hysterectomy)	[Not Available]	[Not Available]	[Not Available]	[Not Available]	[Not Available]	[Not Available]	[Not Available]	161	119	WHITE	NOT HISPANIC OR LATINO	No	No	TUMOR FREE	Alive	913	[Not Applicable]	[Not Available]	[Not Available]	[Not Available]	[Not Applicable]	Endometrioid endometrial adenocarcinoma	2008	71	Office Endometrial Biopsy	[Not Applicable]	Minimally Invasive	negative	50	R0	15	0	[Not Available]	0	10	0	[Not Available]	0
344	TCGA-DF-A2L0	74.5621	1478.62	47.4476	7ADAF608-19A5-4184-8B79-BBC6F9CF24AE	2010-11-13	NO	YES	-22200	Female	Post (prior bilateral ovariectomy OR >12 mo since LMP with no prior hysterectomy)	[Not Available]	[Not Available]	[Not Available]	[Not Available]	[Not Available]	[Not Available]	[Not Available]	168	95	[Not Available]	[Not Available]	No	No	WITH TUMOR	Dead	[Not Available]	788	[Not Available]	[Not Available]	[Not Available]	[Not Applicable]	Endometrioid endometrial adenocarcinoma	[Not Available]	60	Other method, specify:	endometrial biopsy not otherwise specified	open	[Not Available]	86	RX	17	5	0	5	0	[Not Available]	[Not Available]	[Not Available]
345	TCGA-D1-A167	28.0284	3.8948	0.9432	3d215e20-9eea-47e0-849e-cff1fee5634d	4/13/11	NO	YES	-25575	Female	Post (prior bilateral ovariectomy OR >12 mo since LMP with no prior hysterectomy)	[Not Available]	[Not Available]	[Not Available]	[Not Available]	[Not Available]	[Not Available]	[Not Available]	152	72	WHITE	NOT HISPANIC OR LATINO	No	No	TUMOR FREE	Alive	478	[Not Applicable]	[Not Available]	[Not Available]	[Not Available]	[Not Applicable]	Endometrioid endometrial adenocarcinoma	2008	70	Dilation and curettage procedure	[Not Applicable]	open	negative	60	R0	52	0	0	0	20	0	0	0
346	TCGA-BG-A0VW	540.55	103.636	25.6263	62d71839-4fba-42e9-9929-8d937f0fe287	3/16/11	NO	YES	-28383	Female	Post (prior bilateral ovariectomy OR >12 mo since LMP with no prior hysterectomy)	[Not Available]	[Not Available]	[Not Available]	[Not Available]	[Not Available]	[Not Available]	[Not Available]	157	93	WHITE	NOT HISPANIC OR LATINO	No	No	TUMOR FREE	Alive	132	[Not Applicable]	[Not Available]	[Not Available]	[Not Available]	[Not Applicable]	Endometrioid endometrial adenocarcinoma	2010	77	Dilation and curettage procedure	[Not Applicable]	open	negative	50	R0	10	0	[Not Available]	[Not Available]	2	0	[Not Available]	[Not Available]
347	TCGA-D1-A1NZ	1082.14	175.439	29.9283	e49f545f-3268-4d25-b7a3-4da8e6ab2578	2010-11-11	NO	YES	-22027	Female	Post (prior bilateral ovariectomy OR >12 mo since LMP with no prior hysterectomy)	[Not Available]	[Not Available]	[Not Available]	[Not Available]	[Not Available]	[Not Available]	[Not Available]	159	90	WHITE	NOT HISPANIC OR LATINO	No	No	TUMOR FREE	Alive	8	[Not Applicable]	[Not Available]	[Not Available]	[Not Available]	[Not Applicable]	Endometrioid endometrial adenocarcinoma	2010	60	Office Endometrial Biopsy	[Not Applicable]	open	negative	33	R0	34	0	0	0	0	[Not Available]	[Not Available]	[Not Available]
348	TCGA-AJ-A3OJ	228.207	503.468	56.4436	76F98002-E8DF-4DFA-926E-8BB2D5114966	4/19/12	YES	NO	-19826	Female	Indeterminate (neither Pre or Postmenopausal)	[Not Available]	[Not Available]	[Not Available]	[Not Available]	[Not Available]	[Not Available]	[Not Available]	157	104	WHITE	NOT HISPANIC OR LATINO	No	No	TUMOR FREE	Alive	59	[Not Applicable]	[Not Available]	[Not Available]	[Not Available]	[Not Applicable]	Endometrioid endometrial adenocarcinoma	2011	54	Office Endometrial Biopsy	[Not Applicable]	Minimally Invasive	negative	95	R0	14	0	[Not Available]	0	11	0	[Not Available]	0
349	TCGA-D1-A17S	187.615	47.8693	5.8834	24434832-46fc-485a-9ff4-2aa95c3d3936	4/14/11	NO	YES	-21794	Female	Post (prior bilateral ovariectomy OR >12 mo since LMP with no prior hysterectomy)	[Not Available]	[Not Available]	[Not Available]	[Not Available]	[Not Available]	[Not Available]	[Not Available]	160	109	WHITE	NOT HISPANIC OR LATINO	No	No	TUMOR FREE	Alive	326	[Not Applicable]	[Not Available]	[Not Available]	[Not Available]	[Not Applicable]	Endometrioid endometrial adenocarcinoma	2009	59	Office Endometrial Biopsy	[Not Applicable]	open	negative	18	R0	52	0	[Not Available]	0	0	[Not Available]	[Not Available]	[Not Available]
350	TCGA-EC-A1QX	345.482	135.267	19.0219	f17bb238-2651-48a5-9a47-5077218efe08	2008-03-11	YES	NO	-26259	Female	Post (prior bilateral ovariectomy OR >12 mo since LMP with no prior hysterectomy)	[Not Available]	[Not Available]	[Not Available]	[Not Available]	[Not Available]	[Not Available]	[Not Available]	161	90	WHITE	NOT HISPANIC OR LATINO	No	No	TUMOR FREE	Alive	66	[Not Applicable]	[Not Available]	[Not Available]	[Not Available]	[Not Applicable]	Endometrioid endometrial adenocarcinoma	2010	71	Dilation and curettage procedure	[Not Applicable]	[Not Available]	negative	[Not Available]	R0	0	[Not Available]	[Not Available]	[Not Available]	0	[Not Available]	[Not Available]	[Not Available]
351	TCGA-AP-A0LF	1269.21	392.868	12.9598	748e38b1-2ead-4a0a-8881-d640617b856b	2002-01-11	NO	YES	-30027	Female	Post (prior bilateral ovariectomy OR >12 mo since LMP with no prior hysterectomy)	[Not Available]	[Not Available]	[Not Available]	[Not Available]	[Not Available]	[Not Available]	[Not Available]	161	72	WHITE	NOT HISPANIC OR LATINO	Yes	No	WITH TUMOR	Alive	2859	[Not Applicable]	[Not Available]	[Not Available]	[Not Available]	[Not Applicable]	Endometrioid endometrial adenocarcinoma	2002	82	Office Endometrial Biopsy	[Not Applicable]	open	[Not Available]	17	R2	32	14	0	14	10	0	0	0
352	TCGA-AX-A3FT	274.939	186.166	11.6652	8B4CF993-1E16-4009-A37F-A629528B7D7E	2002-06-12	NO	YES	-23543	Female	Post (prior bilateral ovariectomy OR >12 mo since LMP with no prior hysterectomy)	[Not Available]	[Not Available]	[Not Available]	[Not Available]	[Not Available]	[Not Available]	[Not Available]	161	82	WHITE	NOT HISPANIC OR LATINO	No	No	[Not Available]	Alive	3	[Not Applicable]	[Not Available]	[Not Available]	[Not Available]	[Not Applicable]	Endometrioid endometrial adenocarcinoma	2010	64	Other method, specify:	Exploratory Laparotomy, TAH, BSO, Pelvic and pariaortic LND.	open	[Not Available]	[Not Available]	[Not Available]	21	[Not Available]	[Not Available]	0	4	[Not Available]	[Not Available]	0
353	TCGA-D1-A16X	870.08	142.922	19.9548	22618073-4ef0-4c3a-97b9-90ba1caa1d72	4/13/11	NO	YES	-19799	Female	Post (prior bilateral ovariectomy OR >12 mo since LMP with no prior hysterectomy)	[Not Available]	[Not Available]	[Not Available]	[Not Available]	[Not Available]	[Not Available]	[Not Available]	160	101	WHITE	NOT HISPANIC OR LATINO	No	No	TUMOR FREE	Alive	111	[Not Applicable]	[Not Available]	[Not Available]	[Not Available]	[Not Applicable]	Endometrioid endometrial adenocarcinoma	2009	54	Office Endometrial Biopsy	[Not Applicable]	open	negative	18	R0	46	0	0	0	26	0	0	0
354	TCGA-AX-A2HA	51.5915	4.8773	0.5578	9D84DFF8-6C19-4881-93C6-56C98A3049B5	10/31/11	NO	YES	-13142	Female	[Not Available]	[Not Available]	[Not Available]	[Not Available]	[Not Available]	[Not Available]	[Not Available]	[Not Available]	167	60	WHITE	[Not Available]	No	No	TUMOR FREE	Alive	2090	[Not Applicable]	[Not Available]	[Not Available]	[Not Available]	[Not Applicable]	Endometrioid endometrial adenocarcinoma	2005	35	Office Endometrial Biopsy	[Not Applicable]	open	negative	[Not Available]	R0	24	[Not Available]	[Not Available]	0	3	[Not Available]	[Not Available]	0
355	TCGA-DI-A0WH	328.801	16.8706	0.783	3dab68d3-232c-4b4f-81a4-ca8f72d69a43	2005-12-11	NO	YES	-23692	Female	[Not Available]	[Not Available]	[Not Available]	[Not Available]	[Not Available]	[Not Available]	[Not Available]	[Not Available]	173	107	WHITE	NOT HISPANIC OR LATINO	No	No	TUMOR FREE	Alive	405	[Not Applicable]	[Not Available]	[Not Available]	[Not Available]	[Not Applicable]	Endometrioid endometrial adenocarcinoma	2010	64	Dilation and curettage procedure	[Not Applicable]	[Not Available]	[Not Available]	15.6	R0	18	0	0	0	2	0	0	0
356	TCGA-BG-A0VZ	304.69	65.3953	6.6218	edee2bf5-284c-4d77-823a-d037fe4c4b9e	3/17/11	NO	YES	-21414	Female	Post (prior bilateral ovariectomy OR >12 mo since LMP with no prior hysterectomy)	[Not Available]	[Not Available]	[Not Available]	[Not Available]	[Not Available]	[Not Available]	[Not Available]	165	109	WHITE	NOT HISPANIC OR LATINO	No	No	TUMOR FREE	Alive	868	[Not Applicable]	[Not Available]	[Not Available]	[Not Available]	[Not Applicable]	Endometrioid endometrial adenocarcinoma	2008	58	Dilation and curettage procedure	[Not Applicable]	open	negative	52	R0	[Not Available]	[Not Available]	[Not Available]	[Not Available]	[Not Available]	[Not Available]	[Not Available]	[Not Available]
357	TCGA-A5-A1OJ	697.099	361.624	24.9214	0f361166-2b7d-4ef5-9f8f-ee2488548a0b	2008-01-11	YES	NO	-11635	Female	Pre (<6 months since LMP AND no prior bilateral ovariectomy AND not on estrogen replacement)	[Not Available]	[Not Available]	[Not Available]	[Not Available]	[Not Available]	[Not Available]	[Not Available]	155	94	ASIAN	NOT HISPANIC OR LATINO	No	No	TUMOR FREE	Alive	292	[Not Applicable]	[Not Available]	[Not Available]	[Not Available]	[Not Applicable]	Endometrioid endometrial adenocarcinoma	2010	31	Dilation and curettage procedure	[Not Applicable]	open	[Not Available]	10	R0	17	0	0	0	0	[Not Available]	[Not Available]	[Not Available]
358	TCGA-FI-A2D5	11.2158	0.4167	0.066	DCFBE781-A92A-45B5-B80A-E3BB3BDC0D9A	10/28/11	NO	YES	-20666	Female	Post (prior bilateral ovariectomy OR >12 mo since LMP with no prior hysterectomy)	[Not Available]	[Not Available]	[Not Available]	[Not Available]	[Not Available]	[Not Available]	[Not Available]	160	92	WHITE	NOT HISPANIC OR LATINO	Yes	No	WITH TUMOR	Dead	[Not Available]	421	[Not Available]	[Not Available]	[Not Available]	[Not Applicable]	Endometrioid endometrial adenocarcinoma	2009	56	Dilation and curettage procedure	[Not Applicable]	open	positive	100	R0	2	1	0	1	0	[Not Available]	[Not Available]	[Not Available]
359	TCGA-BS-A0V4	13830.7	4853.96	251.671	e3f515f8-a940-40d1-86b0-baed0f410f2c	3/25/11	NO	YES	-20777	Female	Post (prior bilateral ovariectomy OR >12 mo since LMP with no prior hysterectomy)	[Not Available]	[Not Available]	[Not Available]	[Not Available]	[Not Available]	[Not Available]	[Not Available]	165	96	WHITE	NOT HISPANIC OR LATINO	No	No	TUMOR FREE	Alive	31	[Not Applicable]	[Not Available]	[Not Available]	[Not Available]	[Not Applicable]	Endometrioid endometrial adenocarcinoma	2006	56	Dilation and curettage procedure	[Not Applicable]	open	negative	4	[Not Available]	33	0	0	0	2	0	0	0
360	TCGA-BS-A0V8	93.5281	29.2617	1.3615	2b76cc9c-c379-43e4-9c3f-56197a3353be	3/28/11	NO	YES	-24981	Female	Post (prior bilateral ovariectomy OR >12 mo since LMP with no prior hysterectomy)	[Not Available]	[Not Available]	[Not Available]	[Not Available]	[Not Available]	[Not Available]	[Not Available]	157	85	NATIVE HAWAIIAN OR OTHER PACIFIC ISLANDER	NOT HISPANIC OR LATINO	No	No	TUMOR FREE	Alive	1507	[Not Applicable]	[Not Available]	[Not Available]	[Not Available]	[Not Applicable]	Endometrioid endometrial adenocarcinoma	2006	68	Office Endometrial Biopsy	[Not Applicable]	open	negative	75	R1	13	0	0	0	5	0	0	0
361	TCGA-BS-A0V7	38.3583	14.1807	1.2904	ca858743-1f06-40e3-accf-395d08375b63	3/28/11	NO	YES	-17810	Female	Pre (<6 months since LMP AND no prior bilateral ovariectomy AND not on estrogen replacement)	[Not Available]	[Not Available]	[Not Available]	[Not Available]	[Not Available]	[Not Available]	[Not Available]	170	102	NATIVE HAWAIIAN OR OTHER PACIFIC ISLANDER	NOT HISPANIC OR LATINO	No	No	TUMOR FREE	Alive	1429	[Not Applicable]	[Not Available]	[Not Available]	[Not Available]	[Not Applicable]	Endometrioid endometrial adenocarcinoma	2006	48	Other method, specify:	suction using pipelle	open	negative	36.7	R0	26	0	0	0	1	0	0	0
362	TCGA-D1-A17Q	36.8773	0.3785	0	ca8dbbfd-8928-4e25-94c6-b875de631bbd	4/14/11	NO	YES	-20015	Female	Peri (6-12 months since last menstrual period)	[Not Available]	[Not Available]	[Not Available]	[Not Available]	[Not Available]	[Not Available]	[Not Available]	169	68	WHITE	NOT HISPANIC OR LATINO	No	No	TUMOR FREE	Alive	54	[Not Applicable]	[Not Available]	[Not Available]	[Not Available]	[Not Applicable]	Endometrioid endometrial adenocarcinoma	2009	54	Office Endometrial Biopsy	[Not Applicable]	Minimally Invasive	negative	12	R0	29	0	[Not Available]	0	0	[Not Available]	[Not Available]	[Not Available]
363	TCGA-D1-A17F	2954.98	238.676	21.0314	129a49d4-edb8-4a1d-aabb-51b9ad5a8dd1	4/14/11	NO	YES	-25116	Female	Post (prior bilateral ovariectomy OR >12 mo since LMP with no prior hysterectomy)	[Not Available]	[Not Available]	[Not Available]	[Not Available]	[Not Available]	[Not Available]	[Not Available]	158	79	WHITE	NOT HISPANIC OR LATINO	No	No	TUMOR FREE	Alive	39	[Not Applicable]	[Not Available]	[Not Available]	[Not Available]	[Not Applicable]	Endometrioid endometrial adenocarcinoma	2010	68	Dilation and curettage procedure	[Not Applicable]	Minimally Invasive	negative	21	R0	42	0	[Not Available]	0	0	[Not Available]	[Not Available]	[Not Available]
364	TCGA-B5-A0JR	46.8194	5.8355	0.2594	a766d113-bc3f-4448-a4e5-f391fb0c0e22	2012-07-10	NO	YES	-26814	Female	Post (prior bilateral ovariectomy OR >12 mo since LMP with no prior hysterectomy)	[Not Available]	[Not Available]	[Not Available]	[Not Available]	[Not Available]	[Not Available]	[Not Available]	161	105	WHITE	[Not Available]	No	No	TUMOR FREE	Alive	1465	[Not Applicable]	[Not Available]	[Not Available]	[Not Available]	[Not Applicable]	Endometrioid endometrial adenocarcinoma	2006	73	Dilation and curettage procedure	[Not Applicable]	Minimally Invasive	negative	71	[Not Available]	32	0	0	0	6	0	0	0
365	TCGA-AX-A1CK	173.794	1.1943	0.0473	45effb44-0b5f-4081-a202-d85969c72f2b	2005-10-11	NO	YES	-21200	Female	Post (prior bilateral ovariectomy OR >12 mo since LMP with no prior hysterectomy)	[Not Available]	[Not Available]	[Not Available]	[Not Available]	[Not Available]	[Not Available]	[Not Available]	163	72	WHITE	NOT HISPANIC OR LATINO	No	No	[Not Available]	Alive	2053	[Not Applicable]	[Not Available]	[Not Available]	[Not Available]	[Not Applicable]	Endometrioid endometrial adenocarcinoma	2005	58	Office Endometrial Biopsy	[Not Applicable]	open	negative	50	R0	14	0	[Not Available]	0	3	0	[Not Available]	0
366	TCGA-A5-A0GU	157.065	7.4579	0.6978	adc22472-e31d-419f-aeae-cb01b9423343	2009-10-10	NO	YES	-21192	Female	Post (prior bilateral ovariectomy OR >12 mo since LMP with no prior hysterectomy)	[Not Available]	[Not Available]	[Not Available]	[Not Available]	[Not Available]	[Not Available]	[Not Available]	160	95	WHITE	[Not Available]	No	No	TUMOR FREE	Alive	496	[Not Applicable]	[Not Available]	[Not Available]	[Not Available]	[Not Applicable]	Endometrioid endometrial adenocarcinoma	2009	58	Office Endometrial Biopsy	[Not Applicable]	open	[Not Available]	18	R0	10	0	0	0	0	0	0	0
367	TCGA-BS-A0TG	1692.67	125.912	8.7801	13f31bcb-befd-4ed2-adc0-dc9e9ce52b75	11/19/10	NO	YES	-22043	Female	Post (prior bilateral ovariectomy OR >12 mo since LMP with no prior hysterectomy)	[Not Available]	[Not Available]	[Not Available]	[Not Available]	[Not Available]	[Not Available]	[Not Available]	163	64	WHITE	NOT HISPANIC OR LATINO	No	No	TUMOR FREE	Alive	2035	[Not Applicable]	[Not Available]	[Not Available]	[Not Available]	[Not Applicable]	Endometrioid endometrial adenocarcinoma	2005	60	Office Endometrial Biopsy	[Not Applicable]	open	positive	40	R0	7	0	0	0	1	0	0	0
368	TCGA-AX-A062	197.725	9.7279	0.8498	4af65655-a3bd-4252-9b2f-2b2c4394f95c	5/24/11	NO	YES	-19643	Female	Indeterminate (neither Pre or Postmenopausal)	[Not Available]	[Not Available]	[Not Available]	[Not Available]	[Not Available]	[Not Available]	[Not Available]	173	122	WHITE	[Not Available]	No	No	TUMOR FREE	Alive	1399	[Not Applicable]	[Not Available]	[Not Available]	[Not Available]	[Not Applicable]	Endometrioid endometrial adenocarcinoma	2005	53	Office Endometrial Biopsy	[Not Applicable]	open	negative	50	R0	25	0	[Not Available]	0	8	0	[Not Available]	0
369	TCGA-D1-A1O7	1408.89	109.537	15.5023	01ed791e-3187-4e24-a5ff-afff0778c152	2010-11-11	NO	YES	-22037	Female	Post (prior bilateral ovariectomy OR >12 mo since LMP with no prior hysterectomy)	[Not Available]	[Not Available]	[Not Available]	[Not Available]	[Not Available]	[Not Available]	[Not Available]	148	96	WHITE	NOT HISPANIC OR LATINO	No	No	TUMOR FREE	Alive	32	[Not Applicable]	[Not Available]	[Not Available]	[Not Available]	[Not Applicable]	Endometrioid endometrial adenocarcinoma	2010	60	Office Endometrial Biopsy	[Not Applicable]	Minimally Invasive	[Not Available]	5	R0	0	[Not Available]	[Not Available]	[Not Available]	0	[Not Available]	[Not Available]	[Not Available]
370	TCGA-EY-A548	71.4947	7.2922	0.3363	56BDB68C-A647-4ABA-94AC-9CD52BB5344A	2/27/13	YES	NO	-30544	Female	Post (prior bilateral ovariectomy OR >12 mo since LMP with no prior hysterectomy)	No, I have never taken menopausal hormone therapy.	Never Used	Never Used	YES	NO	4+	NO	157	67	BLACK OR AFRICAN AMERICAN	NOT HISPANIC OR LATINO	No	No	TUMOR FREE	Alive	65	[Not Applicable]	Complete Remission/Response	NO	NO	[Not Applicable]	Endometrioid endometrial adenocarcinoma	2012	83	Office Endometrial Biopsy	[Not Applicable]	Minimally Invasive	negative	0	R0	12	0	[Not Available]	0	0	[Not Available]	[Not Available]	[Not Available]
371	TCGA-BG-A0W2	210.197	15.8675	1.6129	f47df5f9-7c60-4b1a-b574-7036245af341	3/18/11	NO	YES	-20998	Female	Post (prior bilateral ovariectomy OR >12 mo since LMP with no prior hysterectomy)	[Not Available]	[Not Available]	[Not Available]	[Not Available]	[Not Available]	[Not Available]	[Not Available]	165	121	WHITE	[Not Available]	No	No	TUMOR FREE	Alive	1151	[Not Applicable]	[Not Available]	[Not Available]	[Not Available]	[Not Applicable]	Endometrioid endometrial adenocarcinoma	2007	57	Dilation and curettage procedure	[Not Applicable]	open	[Not Available]	0	RX	0	[Not Available]	[Not Available]	[Not Available]	0	[Not Available]	[Not Available]	[Not Available]
372	TCGA-B5-A11X	0	0	0	f70a64a8-3faa-468a-a6f3-4815eb01e5a3	2003-08-11	NO	YES	-24217	Female	Post (prior bilateral ovariectomy OR >12 mo since LMP with no prior hysterectomy)	[Not Available]	[Not Available]	[Not Available]	[Not Available]	[Not Available]	[Not Available]	[Not Available]	160	71	BLACK OR AFRICAN AMERICAN	[Not Available]	No	No	WITH TUMOR	Alive	337	[Not Applicable]	[Not Available]	[Not Available]	[Not Available]	[Not Applicable]	Endometrioid endometrial adenocarcinoma	2010	66	Dilation and curettage procedure	[Not Applicable]	open	negative	100	[Not Available]	5	[Not Available]	[Not Available]	1	5	[Not Available]	[Not Available]	5
373	TCGA-FI-A2D6	0.1817	0.6127	0.0647	787D313F-9255-4B93-8AC2-0AA8FEBB7909	10/28/11	NO	YES	-27060	Female	Post (prior bilateral ovariectomy OR >12 mo since LMP with no prior hysterectomy)	[Not Available]	[Not Available]	[Not Available]	[Not Available]	[Not Available]	[Not Available]	[Not Available]	165	95	WHITE	NOT HISPANIC OR LATINO	No	No	TUMOR FREE	Dead	273	[Not Applicable]	[Not Available]	[Not Available]	[Not Available]	[Not Applicable]	Endometrioid endometrial adenocarcinoma	2009	74	Dilation and curettage procedure	[Not Applicable]	open	negative	74	R0	0	[Not Available]	[Not Available]	[Not Available]	0	[Not Available]	[Not Available]	[Not Available]
374	TCGA-5B-A90C	272.836	29.6976	1.2427	16AC4341-CF8F-45E2-B90B-2D12D5F74A59	4/17/14	NO	YES	-25518	Female	Post (prior bilateral ovariectomy OR >12 mo since LMP with no prior hysterectomy)	[Not Available]	[Not Available]	[Not Available]	YES	NO	2	NO	158	98	BLACK OR AFRICAN AMERICAN	NOT HISPANIC OR LATINO	No	No	TUMOR FREE	Alive	883	[Not Applicable]	[Not Available]	YES	NO	[Not Applicable]	Endometrioid endometrial adenocarcinoma	2011	69	Office Endometrial Biopsy	[Not Applicable]	Minimally Invasive	[Not Available]	[Not Available]	[Not Available]	42	0	[Not Available]	0	[Not Available]	[Not Available]	[Not Available]	[Not Available]
375	TCGA-AP-A0LG	409.36	56.99	7.5312	cca5717d-226d-4390-a99b-c7aed6d9d70e	9/23/10	NO	YES	-20047	Female	Post (prior bilateral ovariectomy OR >12 mo since LMP with no prior hysterectomy)	[Not Available]	[Not Available]	[Not Available]	[Not Available]	[Not Available]	[Not Available]	[Not Available]	163	76	WHITE	[Not Available]	No	No	TUMOR FREE	Alive	2015	[Not Applicable]	[Not Available]	[Not Available]	[Not Available]	[Not Applicable]	Endometrioid endometrial adenocarcinoma	2002	54	Office Endometrial Biopsy	[Not Applicable]	Minimally Invasive	negative	18	R0	3	0	0	0	2	0	0	0
376	TCGA-AP-A1DV	1589.05	2.8782	0.2532	1b685c46-57b3-4052-b5b9-1f704809bf04	2005-09-11	NO	YES	-21901	Female	Post (prior bilateral ovariectomy OR >12 mo since LMP with no prior hysterectomy)	[Not Available]	[Not Available]	[Not Available]	[Not Available]	[Not Available]	[Not Available]	[Not Available]	147	46	WHITE	NOT HISPANIC OR LATINO	No	No	TUMOR FREE	Alive	204	[Not Applicable]	[Not Available]	[Not Available]	[Not Available]	[Not Applicable]	Endometrioid endometrial adenocarcinoma	2008	59	Dilation and curettage procedure	[Not Applicable]	open	negative	94	R0	21	0	0	0	5	0	0	0
377	TCGA-D1-A16Y	1297.96	57.3056	2.8806	0e9c36fd-2d5d-48da-8364-f8c5edc3d873	4/13/11	NO	YES	-20455	Female	Post (prior bilateral ovariectomy OR >12 mo since LMP with no prior hysterectomy)	[Not Available]	[Not Available]	[Not Available]	[Not Available]	[Not Available]	[Not Available]	[Not Available]	156	87	WHITE	NOT HISPANIC OR LATINO	No	No	TUMOR FREE	Alive	532	[Not Applicable]	[Not Available]	[Not Available]	[Not Available]	[Not Applicable]	Endometrioid endometrial adenocarcinoma	2009	56	Office Endometrial Biopsy	[Not Applicable]	open	negative	8	RX	20	0	0	0	6	0	0	0
378	TCGA-AJ-A3NC	1023.63	129.595	8.0042	C8FB94DD-C535-48F4-9419-AAC2BF47BBB4	4/17/12	YES	NO	-23353	Female	Post (prior bilateral ovariectomy OR >12 mo since LMP with no prior hysterectomy)	[Not Available]	[Not Available]	[Not Available]	[Not Available]	[Not Available]	[Not Available]	[Not Available]	168	110	WHITE	[Not Available]	No	No	TUMOR FREE	Alive	210	[Not Applicable]	[Not Available]	[Not Available]	[Not Available]	[Not Applicable]	Endometrioid endometrial adenocarcinoma	2011	63	Office Endometrial Biopsy	[Not Applicable]	Minimally Invasive	negative	21	R0	13	0	0	0	0	[Not Available]	[Not Available]	[Not Available]
379	TCGA-B5-A3FH	2250.89	134.385	4.0447	139E2C5A-CC0C-43A2-B30E-B8AC17C0B5F2	3/23/12	NO	YES	-27221	Female	Post (prior bilateral ovariectomy OR >12 mo since LMP with no prior hysterectomy)	[Not Available]	[Not Available]	[Not Available]	[Not Available]	[Not Available]	[Not Available]	[Not Available]	160	85	BLACK OR AFRICAN AMERICAN	[Not Available]	No	No	TUMOR FREE	Alive	197	[Not Applicable]	[Not Available]	[Not Available]	[Not Available]	[Not Applicable]	Endometrioid endometrial adenocarcinoma	2011	74	Office Endometrial Biopsy	[Not Applicable]	Minimally Invasive	negative	6	[Not Available]	17	[Not Available]	[Not Available]	0	9	[Not Available]	[Not Available]	0
380	TCGA-AJ-A3EL	107.232	0.3784	0	23E1D96E-6175-4145-8267-8F0A88F54C4D	2/15/12	YES	NO	-17442	Female	Pre (<6 months since LMP AND no prior bilateral ovariectomy AND not on estrogen replacement)	[Not Available]	[Not Available]	[Not Available]	[Not Available]	[Not Available]	[Not Available]	[Not Available]	155	57	NATIVE HAWAIIAN OR OTHER PACIFIC ISLANDER	[Not Available]	No	No	TUMOR FREE	Alive	65	[Not Applicable]	[Not Available]	[Not Available]	[Not Available]	[Not Applicable]	Endometrioid endometrial adenocarcinoma	2010	47	Dilation and curettage procedure	[Not Applicable]	Minimally Invasive	negative	6	R0	15	0	[Not Available]	0	13	0	[Not Available]	0
381	TCGA-D1-A168	2101.51	38.6737	5.9851	41893e97-7e90-4b03-b738-260f288ade4c	4/13/11	NO	YES	-24586	Female	Post (prior bilateral ovariectomy OR >12 mo since LMP with no prior hysterectomy)	[Not Available]	[Not Available]	[Not Available]	[Not Available]	[Not Available]	[Not Available]	[Not Available]	162	76	WHITE	NOT HISPANIC OR LATINO	No	No	TUMOR FREE	Alive	913	[Not Applicable]	[Not Available]	[Not Available]	[Not Available]	[Not Applicable]	Endometrioid endometrial adenocarcinoma	2008	67	Office Endometrial Biopsy	[Not Applicable]	open	negative	35	R0	49	0	0	0	19	0	0	0
382	TCGA-EY-A1GC	191.719	41.2179	4.709	ebc25a41-becb-4395-ae33-483a304b07d8	2005-02-11	NO	YES	-22656	Female	Post (prior bilateral ovariectomy OR >12 mo since LMP with no prior hysterectomy)	[Not Available]	[Not Available]	[Not Available]	[Not Available]	[Not Available]	[Not Available]	[Not Available]	167	96	WHITE	NOT HISPANIC OR LATINO	No	No	TUMOR FREE	Alive	138	[Not Applicable]	[Not Available]	[Not Available]	[Not Available]	[Not Applicable]	Endometrioid endometrial adenocarcinoma	2009	62	Tumor resection	[Not Applicable]	Minimally Invasive	negative	5	R0	24	0	[Not Available]	0	0	[Not Available]	[Not Available]	[Not Available]
383	TCGA-D1-A17U	769.242	61.7165	11.5262	6397c4a1-0a29-4c2c-b8cb-ce73af93dd0b	4/14/11	NO	YES	-19544	Female	Post (prior bilateral ovariectomy OR >12 mo since LMP with no prior hysterectomy)	[Not Available]	[Not Available]	[Not Available]	[Not Available]	[Not Available]	[Not Available]	[Not Available]	168	87	WHITE	NOT HISPANIC OR LATINO	No	No	TUMOR FREE	Alive	396	[Not Applicable]	[Not Available]	[Not Available]	[Not Available]	[Not Applicable]	Endometrioid endometrial adenocarcinoma	2010	53	Office Endometrial Biopsy	[Not Applicable]	open	negative	100	R0	3	0	[Not Available]	0	9	4	[Not Available]	4
384	TCGA-AP-A0LM	297.56	6.3783	0.9036	43e228ae-c890-444f-afbd-49385562e33a	2002-01-11	NO	YES	-12309	Female	Pre (<6 months since LMP AND no prior bilateral ovariectomy AND not on estrogen replacement)	[Not Available]	[Not Available]	[Not Available]	[Not Available]	[Not Available]	[Not Available]	[Not Available]	166	100	BLACK OR AFRICAN AMERICAN	[Not Available]	No	No	TUMOR FREE	Alive	825	[Not Applicable]	[Not Available]	[Not Available]	[Not Available]	[Not Applicable]	Endometrioid endometrial adenocarcinoma	2004	33	Office Endometrial Biopsy	[Not Applicable]	open	negative	71	R0	40	0	0	0	13	1	0	1
385	TCGA-D1-A175	16.0729	6.4996	1.1502	f0b3ab10-43f8-48a8-b460-66ceaaf637db	4/13/11	NO	YES	-17802	Female	Indeterminate (neither Pre or Postmenopausal)	[Not Available]	[Not Available]	[Not Available]	[Not Available]	[Not Available]	[Not Available]	[Not Available]	161	64	WHITE	NOT HISPANIC OR LATINO	No	No	TUMOR FREE	Alive	202	[Not Applicable]	[Not Available]	[Not Available]	[Not Available]	[Not Applicable]	Endometrioid endometrial adenocarcinoma	2009	48	Office Endometrial Biopsy	[Not Applicable]	open	negative	90	R0	23	0	0	0	17	0	0	0
386	TCGA-DI-A1NO	58.9547	0	0.0557	d3e93d76-6565-454a-a085-4492024350e9	2008-01-11	NO	YES	-24996	Female	Post (prior bilateral ovariectomy OR >12 mo since LMP with no prior hysterectomy)	[Not Available]	[Not Available]	[Not Available]	[Not Available]	[Not Available]	[Not Available]	[Not Available]	166	122	BLACK OR AFRICAN AMERICAN	NOT HISPANIC OR LATINO	No	No	WITH TUMOR	Dead	[Not Available]	285	[Not Available]	[Not Available]	[Not Available]	[Not Applicable]	Endometrioid endometrial adenocarcinoma	2009	68	Dilation and curettage procedure	[Not Applicable]	Minimally Invasive	[Not Available]	1.03	RX	2	0	0	0	0	0	0	0
387	TCGA-BG-A0MI	728.812	86.4809	8.5744	b8588e0f-aad6-4ded-845e-3cff67a48d8f	2012-08-10	NO	YES	-30334	Female	Post (prior bilateral ovariectomy OR >12 mo since LMP with no prior hysterectomy)	[Not Available]	[Not Available]	[Not Available]	[Not Available]	[Not Available]	[Not Available]	[Not Available]	165	101	WHITE	NOT HISPANIC OR LATINO	No	No	TUMOR FREE	Dead	[Not Available]	714	[Not Available]	[Not Available]	[Not Available]	[Not Applicable]	Endometrioid endometrial adenocarcinoma	2007	83	Dilation and curettage procedure	[Not Applicable]	open	negative	13	R0	13	0	0	0	2	0	0	0
388	TCGA-D1-A16F	3134.1	439.11	48.024	60c65e5e-57a4-4f15-8b95-30bd2dbd9010	4/13/11	NO	YES	-22242	Female	Post (prior bilateral ovariectomy OR >12 mo since LMP with no prior hysterectomy)	[Not Available]	[Not Available]	[Not Available]	[Not Available]	[Not Available]	[Not Available]	[Not Available]	157	90	WHITE	NOT HISPANIC OR LATINO	No	No	TUMOR FREE	Alive	80	[Not Applicable]	[Not Available]	[Not Available]	[Not Available]	[Not Applicable]	Endometrioid endometrial adenocarcinoma	2008	60	Office Endometrial Biopsy	[Not Applicable]	open	negative	25	R0	15	0	0	0	6	0	0	0
389	TCGA-A5-A2K5	17.9744	1.5435	0.0288	CF77AFE9-3785-45D4-BA2A-61C9CB706225	2010-04-11	YES	NO	-28057	Female	Post (prior bilateral ovariectomy OR >12 mo since LMP with no prior hysterectomy)	[Not Available]	[Not Available]	[Not Available]	[Not Available]	[Not Available]	[Not Available]	[Not Available]	163	127	WHITE	NOT HISPANIC OR LATINO	No	No	[Not Available]	Alive	162	[Not Applicable]	[Not Available]	[Not Available]	[Not Available]	[Not Applicable]	Endometrioid endometrial adenocarcinoma	2011	76	Office Endometrial Biopsy	[Not Applicable]	open	[Not Available]	49	R0	4	0	0	0	0	[Not Available]	[Not Available]	[Not Available]
390	TCGA-EO-A22X	0.3121	21.5121	0.8516	10EB7DFA-D43D-479F-8C46-C0424207F958	10/26/11	NO	YES	-13245	Female	Pre (<6 months since LMP AND no prior bilateral ovariectomy AND not on estrogen replacement)	[Not Available]	[Not Available]	[Not Available]	[Not Available]	[Not Available]	[Not Available]	[Not Available]	152	56	[Not Available]	[Not Available]	No	No	TUMOR FREE	Alive	982	[Not Applicable]	[Not Available]	[Not Available]	[Not Available]	[Not Applicable]	Endometrioid endometrial adenocarcinoma	2008	36	Office Endometrial Biopsy	[Not Applicable]	Minimally Invasive	negative	100	R0	26	0	[Not Available]	0	10	0	[Not Available]	0
391	TCGA-DF-A2KV	1152.03	290.8	18.2402	59CEBAE6-632D-4632-B695-C48AE46B2E67	10/14/13	NO	YES	-20160	Female	Post (prior bilateral ovariectomy OR >12 mo since LMP with no prior hysterectomy)	[Not Available]	[Not Available]	[Not Available]	[Not Available]	[Not Available]	[Not Available]	[Not Available]	[Not Available]	[Not Available]	[Not Available]	[Not Available]	No	No	TUMOR FREE	Alive	936	[Not Applicable]	[Not Available]	[Not Available]	[Not Available]	[Not Applicable]	Endometrioid endometrial adenocarcinoma	[Not Available]	55	Cytology (e.g. Peritoneal or pleural fluid)	[Not Applicable]	open	negative	21	RX	21	0	0	0	0	[Not Available]	[Not Available]	[Not Available]
392	TCGA-D1-A176	1316.34	360.678	70.636	6d061ca9-ba7e-4b82-ab3c-34e33f244a54	4/14/11	NO	YES	-24521	Female	Post (prior bilateral ovariectomy OR >12 mo since LMP with no prior hysterectomy)	[Not Available]	[Not Available]	[Not Available]	[Not Available]	[Not Available]	[Not Available]	[Not Available]	167	94	WHITE	NOT HISPANIC OR LATINO	No	No	TUMOR FREE	Alive	506	[Not Applicable]	[Not Available]	[Not Available]	[Not Available]	[Not Applicable]	Endometrioid endometrial adenocarcinoma	2009	67	Dilation and curettage procedure	[Not Applicable]	open	negative	13	R0	57	0	[Not Available]	0	33	0	[Not Available]	0
393	TCGA-B5-A0JZ	27.2018	3.6247	0.2994	d129ebb4-db21-4342-8d9b-318a67aefa56	2001-05-11	NO	YES	-22106	Female	Post (prior bilateral ovariectomy OR >12 mo since LMP with no prior hysterectomy)	[Not Available]	[Not Available]	[Not Available]	[Not Available]	[Not Available]	[Not Available]	[Not Available]	162	87	WHITE	[Not Available]	No	No	TUMOR FREE	Alive	689	[Not Applicable]	[Not Available]	[Not Available]	[Not Available]	[Not Applicable]	Endometrioid endometrial adenocarcinoma	2008	60	Dilation and curettage procedure	[Not Applicable]	open	negative	61	[Not Available]	19	[Not Available]	[Not Available]	1	8	[Not Available]	[Not Available]	0
394	TCGA-D1-A16V	30.0705	86.4551	7.7168	8b19c8ac-68e6-4dc8-aec9-1556e62ca20f	4/13/11	NO	YES	-28635	Female	Post (prior bilateral ovariectomy OR >12 mo since LMP with no prior hysterectomy)	[Not Available]	[Not Available]	[Not Available]	[Not Available]	[Not Available]	[Not Available]	[Not Available]	173	105	WHITE	NOT HISPANIC OR LATINO	No	No	TUMOR FREE	Dead	43	[Not Applicable]	[Not Available]	[Not Available]	[Not Available]	[Not Applicable]	Endometrioid endometrial adenocarcinoma	2009	78	Tumor resection	[Not Applicable]	open	[Not Available]	73	R0	35	15	0	15	30	7	0	7
[truncated: 32 more columns]

## Sheet: Figure6e
	NORMAL-subject1	NORMAL-subject2	NORMAL-subject3	NORMAL-subject4	NORMAL-subject5	EEC-subject1	EEC-subject2	EEC-subject3	EEC-subject4	EEC-subject5
WNT niche related fibroblast cell	3287	2259	1499	291	173	495	347	105	562	442
pericyte	188	130	122	53	20	54	75	21	67	67
MKI67+ cell	515	178	440	26	100	25	24	16	17	18
myofibroblast	705	126	136	42	11	33	23	18	48	39
BMP	699	446	175	42	26	150	116	27	110	166

## Sheet: Figure7b
	NORMAL-subject1	NORMAL-subject2	NORMAL-subject3	NORMAL-subject4	NORMAL-subject5	AEH -subject1	AEH -subject2	AEH -subject3	AEH -subject4	AEH -subject5	EEC-subject1	EEC-subject2	EEC-subject3	EEC-subject4	EEC-subject5
B cell	3	5	5	8	4	26	143	9	94	20	3	8	52	21	322
DC	65	25	42	13	13	73	91	82	125	26	123	8	104	21	61
T cell	271	552	439	258	205	897	1226	556	1389	1036	1131	324	272	3063	5576
macrophage	217	81	79	39	31	181	578	243	270	41	941	38	361	92	399
neutrophil	0	0	0	0	0	7	108	1	2	1	7	13	42	13	3
NK	76	130	91	84	266	87	300	107	358	249	248	68	40	932	350
mast cell	12	1	14	11	26	12	9	3	50	4	26	13	29	105	75
Total	644	794	670	413	545	1283	2455	1001	2288	1377	2479	472	900	4247	6786

## Sheet: Figure7e
	NORMAL-subject1	NORMAL-subject2	NORMAL-subject3	NORMAL-subject4	NORMAL-subject5	AEH -subject1	AEH -subject2	AEH -subject3	AEH -subject4	AEH -subject5	EEC-subject1	EEC-subject2	EEC-subject3	EEC-subject4	EEC-subject5
cycling	16	8	7	6	6	33	73	31	41	1	99	5	68	9	16
FCN1	42	16	24	16	6	35	104	37	86	20	90	4	54	27	92
SPP1	159	57	48	17	19	113	401	175	143	20	752	29	239	56	291
total	217	81	79	39	31	181	578	243	270	41	941	38	361	92	399

## Sheet: Figure7f-FCN1+
ID	Description	GeneRatio	BgRatio	pvalue	p.adjust	qvalue	geneID	Count
GO:0002181	cytoplasmic translation	45/549	146/18800	1.01946e-33	5.04431e-30	3.60354e-30	PABPC1/RPL34/RPL8/RPL28/RPS24/RPL30/RPL39/RPS9/RPL32/RPL13/RPS8/RPS16/RPL18A/RPS13/RPL41/RPS14/RPS27/RPS12/RPL26/RPL35A/RPL10/UBA52/RPL7/RPL21/RPL11/RPS28/RPL6/RPLP2/RPS7/RPLP1/RPL24/RPL9/YBX3/RPS15A/RPL36A/RPL29/RPS11/RPL18/RPS3A/RPL37/RPL23/RPS17/RPL31/EIF3A/EIF4B	45
GO:0001819	positive regulation of cytokine production	57/549	475/18800	8.16251e-20	2.01941e-16	1.44262e-16	EREG/FCN1/IL1B/PTGS2/CD55/NLRP3/SLC11A1/C5AR1/THBS1/PDE4B/IL1A/DDX3X/CD36/FGR/CLEC4E/LILRA5/LILRB2/IRAK3/AIF1/PTPRC/MYD88/MEFV/CYP1B1/TLR2/CEBPB/DDX21/SULF2/RIPK2/PDE4D/RUNX1/SLC7A5/IL6R/RARA/GPSM3/FFAR2/SMAD3/SORL1/IL1R1/CLEC7A/IRF7/LRRK2/MNDA/BCL3/PNP/HLA-F/F3/PSEN1/TGFB1/IL23A/PELI1/GBP5/POU2F2/ARID5A/IRF1/SPHK1/IL10/RGCC	57
GO:0032496	response to lipopolysaccharide	47/549	333/18800	2.30695e-19	3.80493e-16	2.71815e-16	S100A9/S100A8/SOD2/CXCL2/IL1B/PTGS2/CD55/CXCL3/NLRP3/SLC11A1/CXCL8/NFKBIA/TNFRSF1B/TNFAIP3/PDE4B/IL1A/CD36/GCH1/NFKB1/TNIP3/LILRB2/TSPO/IRAK3/PTGER2/VIM/MYD88/CARD16/TLR2/CEBPB/TNIP1/THBD/CAPN2/MAP2K3/RIPK2/PTGIR/ZFP36/ACOD1/RARA/IRAK2/HCK/TGFB1/KMO/PELI1/LYN/ARID5A/CXCL1/IL10	47
GO:0002237	response to molecule of bacterial origin	48/549	354/18800	5.11214e-19	6.32371e-16	4.51751e-16	S100A9/S100A8/SOD2/CXCL2/IL1B/PTGS2/CD55/CXCL3/NLRP3/SLC11A1/CXCL8/NFKBIA/TNFRSF1B/TNFAIP3/C5AR1/PDE4B/IL1A/CD36/GCH1/NFKB1/TNIP3/LILRB2/TSPO/IRAK3/PTGER2/VIM/MYD88/CARD16/TLR2/CEBPB/TNIP1/THBD/CAPN2/MAP2K3/RIPK2/PTGIR/ZFP36/ACOD1/RARA/IRAK2/HCK/TGFB1/KMO/PELI1/LYN/ARID5A/CXCL1/IL10	48
GO:0032103	positive regulation of response to external stimulus	53/549	442/18800	1.80243e-18	1.78368e-15	1.27422e-15	EREG/S100A9/S100A8/FCN1/IL1B/PTGS2/FLNA/CXCL8/NFKBIA/C5AR1/NFKBIZ/THBS1/NEAT1/LILRA5/S100A12/OXSR1/VEGFA/NINJ1/LDLR/AIF1/FPR2/FYN/TLR2/CEBPB/TNIP1/THBD/SFPQ/RIPK2/PLSCR1/IL6R/ACOD1/RIPOR2/GPSM3/EMILIN2/FFAR2/SMAD3/CLEC7A/USP15/IRF7/HCK/LRRK2/MNDA/HLA-F/F3/TNFSF14/NDEL1/TGFB1/IL23A/GBP5/PTK2B/LYN/STK24/OASL	53
GO:0071216	cellular response to biotic stimulus	40/549	256/18800	3.14138e-18	2.5906e-15	1.85066e-15	CXCL2/IL1B/CD55/CXCL3/NLRP3/CXCL8/NFKBIA/TNFRSF1B/TNFAIP3/PDE4B/IL1A/PPP1R15B/CD36/NFKB1/TNIP3/LILRB2/TSPO/VIM/MYD88/CDA/CARD16/TLR2/CEBPB/TNIP1/CAPN2/MAP2K3/RIPK2/ZFP36/NOTCH2/ACOD1/RARA/IRAK2/CLEC7A/HCK/TGFB1/KMO/LYN/ARID5A/CXCL1/IL10	40
GO:0071222	cellular response to lipopolysaccharide	36/549	217/18800	2.19305e-17	1.55017e-14	1.10741e-14	CXCL2/IL1B/CD55/CXCL3/NLRP3/CXCL8/NFKBIA/TNFRSF1B/TNFAIP3/PDE4B/IL1A/CD36/NFKB1/TNIP3/LILRB2/TSPO/VIM/MYD88/CARD16/TLR2/CEBPB/TNIP1/CAPN2/MAP2K3/RIPK2/ZFP36/ACOD1/RARA/IRAK2/HCK/TGFB1/KMO/LYN/ARID5A/CXCL1/IL10	36
GO:0071219	cellular response to molecule of bacterial origin	36/549	229/18800	1.30422e-16	8.06663e-14	5.76261e-14	CXCL2/IL1B/CD55/CXCL3/NLRP3/CXCL8/NFKBIA/TNFRSF1B/TNFAIP3/PDE4B/IL1A/CD36/NFKB1/TNIP3/LILRB2/TSPO/VIM/MYD88/CARD16/TLR2/CEBPB/TNIP1/CAPN2/MAP2K3/RIPK2/ZFP36/ACOD1/RARA/IRAK2/HCK/TGFB1/KMO/LYN/ARID5A/CXCL1/IL10	36
GO:0050900	leukocyte migration	46/549	384/18800	3.79469e-16	2.08624e-13	1.49036e-13	S100A9/S100A8/CXCL2/IL1B/CXCL3/CXCL8/C5AR1/TNFAIP6/THBS1/TREM1/PDE4B/IL1A/CCL20/MYO1G/JAML/S100A12/OXSR1/VEGFA/NINJ1/AIF1/MYD88/FPR2/FLT1/MSN/RABGEF1/SELL/FYN/LYST/CSF3R/IL6R/RIPOR2/GPSM3/FFAR2/IL1R1/B4GALT1/HCK/BST1/ADA/TNFSF14/PECAM1/IL23A/PTK2B/LYN/STK10/CXCL1/IL10	46
GO:0050727	regulation of inflammatory response	45/549	394/18800	4.802e-15	2.37603e-12	1.69738e-12	S100A9/S100A8/IL1B/PTGS2/NLRP3/NFKBIA/TNFRSF1B/TNFAIP3/NFKBIZ/TNFAIP6/FGR/NFKB1/NEAT1/LILRA5/S100A12/BIRC3/NINJ1/LDLR/PTPRC/MYD88/FPR2/SOCS3/RABGEF1/MEFV/FYN/TLR2/CEBPB/TNIP1/BCL6/ZFP36/ACOD1/GPSM3/FFAR2/ADORA2A/SMAD3/IL1R1/AOAH/HCK/LRRK2/BST1/ADA/IL23A/LYN/SPHK1/IL10	45
GO:0030595	leukocyte chemotaxis	33/549	236/18800	7.97443e-14	3.58704e-11	2.5625e-11	S100A9/S100A8/CXCL2/IL1B/CXCL3/CXCL8/C5AR1/TNFAIP6/THBS1/TREM1/PDE4B/CCL20/JAML/S100A12/OXSR1/VEGFA/NINJ1/AIF1/FPR2/FLT1/LYST/CSF3R/IL6R/RIPOR2/GPSM3/FFAR2/BST1/TNFSF14/IL23A/PTK2B/LYN/CXCL1/IL10	33
GO:0009615	response to virus	42/549	392/18800	3.60802e-13	1.48771e-10	1.06278e-10	IL1B/NLRP3/TNFAIP3/TPT1/DDX3X/FGR/IVNS1ABP/NFKB1/RPS15A/BIRC3/IRAK3/PTPRC/IFITM2/MYD88/APOBEC3A/TLR2/LYST/DDX21/ISG20/PMAIP1/PLSCR1/ACOD1/IFITM3/BNIP3L/SMAD3/DDX60L/DDX17/DDIT4/USP15/IRF7/BCL3/ITGAX/IFIT3/ITGB8/MX2/TRIM25/IL23A/POU2F2/IRF1/OASL/TRIM38/IFIT2	42
GO:0002764	immune response-regulating signaling pathway	46/549	482/18800	1.69035e-12	6.43374e-10	4.59612e-10	FCN1/NFKBIA/TNFAIP3/C5AR1/CTSS/NFKBIZ/PDE4B/DDX3X/CD36/FGR/FPR1/MYO1G/CLEC4E/BIRC3/TNIP3/NINJ1/LILRB2/IRAK3/PRKCB/PTPRC/MYD88/FPR2/RABGEF1/FYN/TLR2/TNIP1/RIPK2/PDE4D/PLSCR1/LCP2/ACOD1/FFAR2/IRAK2/CLEC7A/USP15/IRF7/HCK/MNDA/ADA/IGKC/PSEN1/PELI1/LYN/IRF1/OASL/LPXN	46
GO:0097529	myeloid leukocyte migration	30/549	229/18800	6.05287e-12	2.13926e-09	1.52824e-09	S100A9/S100A8/CXCL2/IL1B/CXCL3/CXCL8/C5AR1/TNFAIP6/THBS1/TREM1/PDE4B/IL1A/CCL20/JAML/S100A12/VEGFA/AIF1/MYD88/FPR2/FLT1/CSF3R/IL6R/RIPOR2/IL1R1/BST1/PECAM1/IL23A/PTK2B/LYN/CXCL1	30
GO:0097193	intrinsic apoptotic signaling pathway	34/549	295/18800	9.02331e-12	2.97649e-09	2.12634e-09	S100A9/S100A8/BCL2A1/SOD2/CD44/PTGS2/TNFRSF1B/PLAUR/TPT1/RPL26/DDX3X/PPIF/MCL1/IVNS1ABP/CDKN1A/RPS7/YBX3/NFE2L2/CRIP1/BID/CYP1B1/CEBPB/SFPQ/SKIL/PMAIP1/TP53BP2/DDIT4/LRRK2/JMY/BCL3/ERN1/SLC9A3R1/STK24/NBN	34
GO:0007159	leukocyte cell-cell adhesion	39/549	381/18800	1.06655e-11	3.2983e-09	2.35623e-09	S100A9/S100A8/OLR1/CD44/IL1B/CD55/NLRP3/NFKBIZ/IL1A/LILRB2/AIF1/MAP3K8/PTPRC/MSN/SELL/FYN/CEBPB/TNIP1/BCL6/RIPK2/RUNX1/RARA/ITGA5/RIPOR2/ADORA2A/PNP/ADA/NFAT5/TNFSF14/SLC39A8/PECAM1/IL23A/PELI1/LYN/PAG1/VSIR/STK10/IRF1/IL10	39
GO:0060326	cell chemotaxis	35/549	315/18800	1.26503e-11	3.68198e-09	2.63032e-09	S100A9/S100A8/CXCL2/IL1B/CXCL3/CXCL8/C5AR1/TNFAIP6/THBS1/TREM1/PDE4B/CCL20/JAML/S100A12/OXSR1/VEGFA/NINJ1/CCRL2/AIF1/FPR2/FLT1/LYST/HBEGF/CSF3R/IL6R/RIPOR2/GPSM3/FFAR2/BST1/TNFSF14/IL23A/PTK2B/LYN/CXCL1/IL10	35
GO:1990266	neutrophil migration	22/549	128/18800	1.91908e-11	5.27534e-09	3.76858e-09	S100A9/S100A8/CXCL2/IL1B/CXCL3/CXCL8/C5AR1/TNFAIP6/TREM1/PDE4B/IL1A/CCL20/JAML/S100A12/MYD88/CSF3R/RIPOR2/IL1R1/BST1/PECAM1/IL23A/CXCL1	22
GO:0031349	positive regulation of defense response	33/549	289/18800	2.36563e-11	6.1606e-09	4.40099e-09	EREG/S100A9/S100A8/FCN1/IL1B/PTGS2/NFKBIA/NFKBIZ/NEAT1/LILRA5/S100A12/NINJ1/LDLR/FPR2/FYN/TLR2/CEBPB/TNIP1/SFPQ/RIPK2/PLSCR1/GPSM3/EMILIN2/FFAR2/CLEC7A/IRF7/HCK/LRRK2/MNDA/HLA-F/IL23A/GBP5/LYN	33
GO:0002221	pattern recognition receptor signaling pathway	25/549	176/18800	6.11815e-11	1.51363e-08	1.0813e-08	FCN1/NFKBIA/TNFAIP3/CTSS/DDX3X/CD36/CLEC4E/BIRC3/TNIP3/NINJ1/IRAK3/MYD88/TLR2/TNIP1/RIPK2/ACOD1/FFAR2/IRAK2/CLEC7A/USP15/IRF7/PELI1/LYN/IRF1/OASL	25
GO:2001233	regulation of apoptotic signaling pathway	37/549	370/18800	7.22711e-11	1.70284e-08	1.21647e-08	S100A9/S100A8/SOD2/CD44/IL1B/PTGS2/TNFAIP3/PLAUR/TPT1/THBS1/RPL26/IL1A/DDX3X/PPIF/MCL1/IVNS1ABP/CFLAR/RPS7/YBX3/G0S2/NFE2L2/CTNNB1/PTPRC/PRELID1/BID/INHBA/SFPQ/SKIL/PMAIP1/SLC25A6/ADORA2A/PTEN/LRRK2/SLC9A3R1/PSEN1/TCF7L2/ITPRIP	37
GO:0052548	regulation of endopeptidase activity	40/549	426/18800	8.32075e-11	1.87141e-08	1.33689e-08	S100A9/S100A8/TIMP1/CD44/SERPINA1/PTGS2/NLRP3/PLAUR/SERPINB9/THBS1/APLP2/DDX3X/CFLAR/CSTA/SERPINB1/SERPINB2/BIRC3/VEGFA/PRELID1/BID/MEFV/CARD16/TNFAIP8/FYN/RIPK2/PMAIP1/ADORA2A/SMAD3/SORL1/CLEC7A/F3/WFDC2/TNFSF14/CAST/PICALM/POR/CYCS/LYN/SERPINB8/VSIR	40
GO:0007249	I-kappaB kinase/NF-kappaB signaling	32/549	288/18800	9.75636e-11	2.09889e-08	1.4994e-08	IL1B/S100A4/FLNA/NFKBIA/TNFAIP3/IL1A/CD36/CFLAR/S100A12/BIRC3/TNIP3/CTNNB1/REL/PRKCB/MYD88/CARD16/EEF1D/AKAP13/FYN/TLR2/TNIP1/DDX21/RIPK2/FKBP1A/IRAK2/CLEC7A/SECTM1/BCL3/TRIM25/PELI1/AZI2/TRIM38	32
GO:0019221	cytokine-mediated signaling pathway	43/549	486/18800	1.07694e-10	2.2203e-08	1.58613e-08	EREG/CXCL2/CD44/IL1B/CXCL3/CXCL8/IL1RN/NFKBIA/TNFRSF1B/TNFAIP3/IL1A/CCL20/ACSL1/LILRA5/BIRC3/OXSR1/LILRB2/IRAK3/CCRL2/LIMS1/PTPRC/IFITM2/MYD88/RABGEF1/CARD16/JAK1/CSF3R/RIPK2/IL6R/IFITM3/LILRA1/IL1R1/IL3RA/LILRB3/IRAK2/IRF7/HCK/F3/PTK2B/IRF1/OASL/SPHK1/CXCL1	43
GO:0097530	granulocyte migration	23/549	154/18800	1.28504e-10	2.54336e-08	1.81691e-08	S100A9/S100A8/CXCL2/IL1B/CXCL3/CXCL8/C5AR1/TNFAIP6/THBS1/TREM1/PDE4B/IL1A/CCL20/JAML/S100A12/MYD88/CSF3R/RIPOR2/IL1R1/BST1/PECAM1/IL23A/CXCL1	23
GO:0045766	positive regulation of angiogenesis	25/549	183/18800	1.44058e-10	2.63999e-08	1.88595e-08	BTG1/IL1B/CXCL8/C5AR1/THBS1/IL1A/VEGFA/NFE2L2/NINJ1/PRKCB/FLT1/CYP1B1/JAK1/RUNX1/LRG1/ITGA5/EMILIN2/AGO2/ITGAX/F3/ITGB8/HK2/PTK2B/SPHK1/IL10	25
GO:1904018	positive regulation of vasculature development	25/549	183/18800	1.44058e-10	2.63999e-08	1.88595e-08	BTG1/IL1B/CXCL8/C5AR1/THBS1/IL1A/VEGFA/NFE2L2/NINJ1/PRKCB/FLT1/CYP1B1/JAK1/RUNX1/LRG1/ITGA5/EMILIN2/AGO2/ITGAX/F3/ITGB8/HK2/PTK2B/SPHK1/IL10	25
GO:0052547	regulation of peptidase activity	41/549	456/18800	1.82466e-10	3.22444e-08	2.30347e-08	S100A9/S100A8/TIMP1/CD44/SERPINA1/PTGS2/NLRP3/PLAUR/SERPINB9/THBS1/APLP2/DDX3X/CFLAR/CSTA/SERPINB1/SERPINB2/BIRC3/VEGFA/PRELID1/BID/MEFV/CARD16/TNFAIP8/FYN/FN1/RIPK2/PMAIP1/ADORA2A/SMAD3/SORL1/CLEC7A/F3/WFDC2/TNFSF14/CAST/PICALM/POR/CYCS/LYN/SERPINB8/VSIR	41
GO:0045785	positive regulation of cell adhesion	40/549	446/18800	3.30593e-10	5.6406e-08	4.02951e-08	CD44/IL1B/CD55/NLRP3/FLNA/PLAUR/NFKBIZ/S100A10/IL1A/CD36/VEGFA/LILRB2/MAP4K4/LIMS1/AIF1/MAP3K8/PTPRC/FYN/JAK1/FN1/BCL6/RIPK2/RUNX1/RARA/ITGA5/TGM2/EMILIN2/SMAD3/PNP/ADA/NFAT5/TNFSF14/IL23A/NEDD9/UTRN/ADAM19/PTK2B/LYN/VSIR/IL10	40
GO:2000116	regulation of cysteine-type endopeptidase activity	27/549	229/18800	7.77505e-10	1.28236e-07	9.16091e-08	S100A9/S100A8/CD44/PTGS2/NLRP3/PLAUR/SERPINB9/THBS1/DDX3X/CFLAR/BIRC3/VEGFA/BID/MEFV/CARD16/TNFAIP8/FYN/RIPK2/PMAIP1/ADORA2A/SMAD3/CLEC7A/F3/TNFSF14/CAST/POR/CYCS	27
GO:0002274	myeloid leukocyte activation	27/549	232/18800	1.04036e-09	1.66055e-07	1.18626e-07	SLC11A1/CXCL8/STXBP2/C5AR1/THBS1/FGR/CD93/S100A12/LDLR/AIF1/PTPRC/MYD88/FPR2/RABGEF1/TLR2/FN1/NDRG1/PLSCR1/LCP2/NOTCH2/LRRK2/KMT2E/PSEN1/ITGB8/LYN/SPHK1/IL10	27
GO:0042060	wound healing	38/549	429/18800	1.31803e-09	2.038e-07	1.4559e-07	EREG/S100A8/TIMP1/CD44/SERPINA1/SLC11A1/FLNA/TNFAIP3/PLAUR/THBS1/IL1A/CD36/CFLAR/CDKN1A/JAML/SERPINB2/VEGFA/NFE2L2/CHMP1B/PLEK/THBD/HBEGF/FN1/JMJD1C/PLSCR1/NRG1/NOTCH2/ITGA5/ARL8B/EMILIN2/ADORA2A/SMAD3/B4GALT1/CLEC7A/PTEN/F3/TGFB1/LYN	38
GO:0043123	positive regulation of I-kappaB kinase/NF-kappaB signaling	24/549	188/18800	1.37334e-09	2.05918e-07	1.47103e-07	IL1B/S100A4/FLNA/IL1A/CD36/CFLAR/S100A12/BIRC3/CTNNB1/REL/PRKCB/MYD88/CARD16/EEF1D/AKAP13/FYN/DDX21/RIPK2/FKBP1A/CLEC7A/SECTM1/TRIM25/PELI1/TRIM38	24
GO:0030593	neutrophil chemotaxis	18/549	106/18800	1.61141e-09	2.34507e-07	1.67526e-07	S100A9/S100A8/CXCL2/IL1B/CXCL3/CXCL8/C5AR1/TNFAIP6/TREM1/PDE4B/CCL20/JAML/S100A12/CSF3R/RIPOR2/BST1/IL23A/CXCL1	18
GO:1901652	response to peptide	41/549	491/18800	1.67601e-09	2.3694e-07	1.69265e-07	EREG/TIMP1/BTG1/ATP2B1/IL1B/PTGS2/AREG/RETN/NFKBIA/TNFAIP3/CD36/CFLAR/NFKB1/FBP1/NFE2L2/VIM/LTA4H/PRKCB/RPL23/FPR2/SOCS3/CYP1B1/FYN/TLR2/JAK1/RIPK2/SRSF5/PID1/SLC24A4/PTPRE/IRS2/SORL1/INSIG1/SYAP1/PSEN1/NDEL1/POR/LYN/AGTRAP/OSBPL8/IL10	41
GO:0051607	defense response to virus	30/549	290/18800	2.11735e-09	2.91018e-07	2.07896e-07	IL1B/TNFAIP3/BIRC3/PTPRC/IFITM2/MYD88/APOBEC3A/TLR2/LYST/DDX21/ISG20/PMAIP1/PLSCR1/ACOD1/IFITM3/BNIP3L/DDX60L/DDX17/DDIT4/USP15/IRF7/ITGAX/IFIT3/MX2/TRIM25/IL23A/IRF1/OASL/TRIM38/IFIT2	30
GO:0031663	lipopolysaccharide-mediated signaling pathway	14/549	62/18800	2.23028e-09	2.98255e-07	2.13067e-07	IL1B/CD55/NFKBIA/TNFAIP3/CD36/MYD88/CARD16/TLR2/RIPK2/ACOD1/IRAK2/HCK/TGFB1/LYN	14
GO:0140546	defense response to symbiont	30/549	291/18800	2.29731e-09	2.99134e-07	2.13694e-07	IL1B/TNFAIP3/BIRC3/PTPRC/IFITM2/MYD88/APOBEC3A/TLR2/LYST/DDX21/ISG20/PMAIP1/PLSCR1/ACOD1/IFITM3/BNIP3L/DDX60L/DDX17/DDIT4/USP15/IRF7/ITGAX/IFIT3/MX2/TRIM25/IL23A/IRF1/OASL/TRIM38/IFIT2	30
GO:0006909	phagocytosis	31/549	310/18800	2.59543e-09	3.29286e-07	2.35235e-07	FCN1/IL1B/SLC11A1/THBS1/CD36/FGR/CD93/NCF2/MYO1G/PTX3/MARCO/LDLR/AIF1/PTPRC/MYD88/FPR2/FYN/TLR2/LYST/ICAM3/PLSCR1/RARA/ARL8B/TGM2/ADORA2A/CLEC7A/HCK/IGKC/PECAM1/LYN/SPHK1	31
GO:0002224	toll-like receptor signaling pathway	19/549	123/18800	2.95644e-09	3.65712e-07	2.61256e-07	NFKBIA/TNFAIP3/CTSS/DDX3X/CD36/BIRC3/TNIP3/NINJ1/IRAK3/MYD88/TLR2/TNIP1/RIPK2/ACOD1/IRAK2/IRF7/PELI1/LYN/IRF1	19
GO:0046651	lymphocyte proliferation	30/549	296/18800	3.43413e-09	4.12523e-07	2.94697e-07	IL1B/CD55/SLC11A1/LST1/TNFRSF1B/IL1A/CDKN1A/LILRB2/CTNNB1/AIF1/PTPRC/MYD88/MSN/FYN/CEBPB/BCL6/RIPK2/IRS2/MNDA/PNP/BST1/ADA/TNFSF14/IL23A/PELI1/LYN/AZI2/VSIR/IRF1/IL10	30
GO:0002683	negative regulation of immune system process	37/549	425/18800	3.50161e-09	4.12523e-07	2.94697e-07	SAMSN1/CD55/LST1/TNFAIP3/SERPINB9/TNFAIP6/THBS1/FGR/LILRB2/CTNNB1/LDLR/IRAK3/PTPRC/RABGEF1/INHBA/FYN/CEBPB/BCL6/RUNX1/ACOD1/RARA/RIPOR2/ADORA2A/LILRB3/USP15/HCK/MNDA/HLA-F/ADA/TGFB1/PELI1/LYN/PAG1/VSIR/IRF1/LPXN/IL10	37
GO:0002831	regulation of response to biotic stimulus	33/549	351/18800	3.77756e-09	4.34683e-07	3.10528e-07	EREG/FCN1/IL1B/CD55/TNFAIP3/SERPINB9/CD36/FGR/BIRC3/NFE2L2/IRAK3/FPR2/CARD16/FYN/SFPQ/RIPK2/PLSCR1/ACOD1/EMILIN2/FFAR2/CLEC7A/USP15/IRF7/HCK/MNDA/HLA-F/N4BP1/IL23A/GBP5/LYN/IRF1/OASL/TRIM38	33
GO:0002367	cytokine production involved in immune response	17/549	100/18800	4.50467e-09	5.0657e-07	3.61882e-07	IL1B/CD55/NLRP3/TNFRSF1B/TREM1/CD36/IRAK3/DDX21/BCL6/SLC7A5/FFAR2/IL1R1/CLEC7A/HLA-F/TGFB1/ARID5A/IL10	17
GO:0032943	mononuclear cell proliferation	30/549	300/18800	4.70456e-09	5.17292e-07	3.69542e-07	IL1B/CD55/SLC11A1/LST1/TNFRSF1B/IL1A/CDKN1A/LILRB2/CTNNB1/AIF1/PTPRC/MYD88/MSN/FYN/CEBPB/BCL6/RIPK2/IRS2/MNDA/PNP/BST1/ADA/TNFSF14/IL23A/PELI1/LYN/AZI2/VSIR/IRF1/IL10	30
GO:0071621	granulocyte chemotaxis	19/549	128/18800	5.84696e-09	6.2893e-07	4.49293e-07	S100A9/S100A8/CXCL2/IL1B/CXCL3/CXCL8/C5AR1/TNFAIP6/THBS1/TREM1/PDE4B/CCL20/JAML/S100A12/CSF3R/RIPOR2/BST1/IL23A/CXCL1	19
GO:0045860	positive regulation of protein kinase activity	35/549	396/18800	6.35802e-09	6.69351e-07	4.78169e-07	EREG/IL1B/AREG/SLC11A1/THBS1/DDX3X/ACSL1/CDKN1A/RPLP1/LILRA5/S100A12/VEGFA/PTPRC/FLT1/AKAP13/HBEGF/MAP2K3/LCP2/NRG1/IL6R/MOB3A/CAMKK2/LRRK2/MAP2K1/SYAP1/RAPGEF2/ERN1/PSEN1/TGFB1/IL23A/NEDD9/PTK2B/PIK3R5/OSBPL8/RGCC	35
GO:0033674	positive regulation of kinase activity	39/549	476/18800	7.19745e-09	7.41937e-07	5.30022e-07	EREG/IL1B/AREG/SLC11A1/THBS1/DDX3X/FGR/ACSL1/CDKN1A/RPLP1/LILRA5/S100A12/VEGFA/PTPRC/FPR2/FLT1/AKAP13/HBEGF/MAP2K3/LCP2/NRG1/IL6R/MOB3A/CAMKK2/LRRK2/MAP2K1/SYAP1/RAPGEF2/ERN1/PSEN1/TGFB1/IL23A/NEDD9/PTK2B/LYN/PIK3R5/OSBPL8/RGCC/NBN	39
GO:0043122	regulation of I-kappaB kinase/NF-kappaB signaling	27/549	254/18800	7.60081e-09	7.67527e-07	5.48303e-07	IL1B/S100A4/FLNA/TNFAIP3/IL1A/CD36/CFLAR/S100A12/BIRC3/TNIP3/CTNNB1/REL/PRKCB/MYD88/CARD16/EEF1D/AKAP13/FYN/TNIP1/DDX21/RIPK2/FKBP1A/CLEC7A/SECTM1/TRIM25/PELI1/TRIM38	27
GO:0046209	nitric oxide metabolic process	15/549	81/18800	1.09165e-08	1.0803e-06	7.71738e-07	SOD2/IL1B/PTGS2/CD36/GCH1/PTX3/TSPO/AIF1/CYP1B1/TLR2/SMAD3/CLEC7A/POR/PTK2B/IL10	15
GO:0070661	leukocyte proliferation	31/549	330/18800	1.15241e-08	1.11806e-06	7.98719e-07	IL1B/CD55/SLC11A1/LST1/TNFRSF1B/TNFAIP3/IL1A/CDKN1A/LILRB2/CTNNB1/AIF1/PTPRC/MYD88/MSN/FYN/CEBPB/BCL6/RIPK2/IRS2/MNDA/PNP/BST1/ADA/TNFSF14/IL23A/PELI1/LYN/AZI2/VSIR/IRF1/IL10	31
GO:0045861	negative regulation of proteolysis	32/549	350/18800	1.28205e-08	1.21422e-06	8.67414e-07	TIMP1/CD44/SERPINA1/PTGS2/PLAUR/SERPINB9/THBS1/APLP2/DDX3X/RPL11/RPS7/CSTA/SERPINB1/SERPINB2/BIRC3/VEGFA/RPL23/RYBP/CARD16/TNFAIP8/ADORA2A/SORL1/LRRK2/WFDC2/N4BP1/PSEN1/TNFSF14/CAST/PICALM/POR/SERPINB8/IL10	32
GO:2001057	reactive nitrogen species metabolic process	15/549	82/18800	1.3006e-08	1.21422e-06	8.67414e-07	SOD2/IL1B/PTGS2/CD36/GCH1/PTX3/TSPO/AIF1/CYP1B1/TLR2/SMAD3/CLEC7A/POR/PTK2B/IL10	15
GO:0018108	peptidyl-tyrosine phosphorylation	33/549	373/18800	1.69567e-08	1.55373e-06	1.10995e-06	EREG/CD44/SAMSN1/AREG/CD36/FGR/LILRA5/VEGFA/SH3BP5/PTPRC/FLT1/SOCS3/FYN/JAK1/HBEGF/MAP2K3/RIPK2/NRG1/IL6R/ITGA5/CLEC7A/CAMKK2/HCK/MAP2K1/BST1/PSEN1/TGFB1/PECAM1/IL23A/NEDD9/PTK2B/HIPK3/LYN	33
GO:0050670	regulation of lymphocyte proliferation	25/549	230/18800	1.75144e-08	1.57485e-06	1.12504e-06	IL1B/CD55/LST1/TNFRSF1B/IL1A/CDKN1A/LILRB2/CTNNB1/AIF1/PTPRC/MYD88/CEBPB/BCL6/RIPK2/IRS2/MNDA/PNP/BST1/ADA/IL23A/PELI1/LYN/VSIR/IRF1/IL10	25
GO:0032640	tumor necrosis factor production	22/549	182/18800	1.84602e-08	1.57485e-06	1.12504e-06	TNFAIP3/THBS1/IL1A/CD36/LILRA5/TSPO/IRAK3/PTPRC/MYD88/TLR2/RIPK2/ZFP36/RARA/CLEC7A/LRRK2/BCL3/UBE2J1/PSEN1/IL23A/ARID5A/VSIR/IL10	22
GO:0032680	regulation of tumor necrosis factor production	22/549	182/18800	1.84602e-08	1.57485e-06	1.12504e-06	TNFAIP3/THBS1/IL1A/CD36/LILRA5/TSPO/IRAK3/PTPRC/MYD88/TLR2/RIPK2/ZFP36/RARA/CLEC7A/LRRK2/BCL3/UBE2J1/PSEN1/IL23A/ARID5A/VSIR/IL10	22
GO:0050728	negative regulation of inflammatory response	22/549	182/18800	1.84602e-08	1.57485e-06	1.12504e-06	NLRP3/TNFRSF1B/TNFAIP3/TNFAIP6/FGR/NFKB1/LDLR/PTPRC/FPR2/SOCS3/RABGEF1/MEFV/FYN/ZFP36/ACOD1/ADORA2A/SMAD3/AOAH/HCK/ADA/LYN/IL10	22
GO:0018212	peptidyl-tyrosine modification	33/549	376/18800	2.06006e-08	1.72766e-06	1.2342e-06	EREG/CD44/SAMSN1/AREG/CD36/FGR/LILRA5/VEGFA/SH3BP5/PTPRC/FLT1/SOCS3/FYN/JAK1/HBEGF/MAP2K3/RIPK2/NRG1/IL6R/ITGA5/CLEC7A/CAMKK2/HCK/MAP2K1/BST1/PSEN1/TGFB1/PECAM1/IL23A/NEDD9/PTK2B/HIPK3/LYN	33
GO:0032944	regulation of mononuclear cell proliferation	25/549	233/18800	2.27254e-08	1.85072e-06	1.32211e-06	IL1B/CD55/LST1/TNFRSF1B/IL1A/CDKN1A/LILRB2/CTNNB1/AIF1/PTPRC/MYD88/CEBPB/BCL6/RIPK2/IRS2/MNDA/PNP/BST1/ADA/IL23A/PELI1/LYN/VSIR/IRF1/IL10	25
GO:0022407	regulation of cell-cell adhesion	37/549	456/18800	2.28161e-08	1.85072e-06	1.32211e-06	CD44/IL1B/CD55/NLRP3/IL1RN/PLAUR/NFKBIZ/IL1A/VEGFA/LILRB2/AIF1/MAP3K8/PTPRC/FYN/CEBPB/JAK1/BCL6/RIPK2/RUNX1/RARA/RIPOR2/EMILIN2/ADORA2A/PNP/ADA/NFAT5/TNFSF14/TGFB1/IL23A/PELI1/ADAM19/LYN/PAG1/VSIR/IRF1/IL10/RGCC	37
GO:0002718	regulation of cytokine production involved in immune response	16/549	98/18800	2.33564e-08	1.86399e-06	1.33159e-06	IL1B/CD55/NLRP3/TNFRSF1B/CD36/IRAK3/DDX21/BCL6/SLC7A5/FFAR2/IL1R1/CLEC7A/HLA-F/TGFB1/ARID5A/IL10	16
GO:0031348	negative regulation of defense response	27/549	268/18800	2.38861e-08	1.87601e-06	1.34018e-06	NLRP3/TNFRSF1B/TNFAIP3/SERPINB9/TNFAIP6/FGR/NFKB1/LDLR/IRAK3/PTPRC/FPR2/SOCS3/RABGEF1/MEFV/FYN/ZFP36/ACOD1/ADORA2A/SMAD3/AOAH/USP15/HCK/HLA-F/ADA/LYN/IL10/TRIM38	27
GO:0002685	regulation of leukocyte migration	24/549	218/18800	2.6415e-08	2.04221e-06	1.4589e-06	CXCL8/C5AR1/TNFAIP6/THBS1/IL1A/CCL20/OXSR1/VEGFA/AIF1/MYD88/FPR2/MSN/RABGEF1/IL6R/RIPOR2/GPSM3/IL1R1/BST1/ADA/TNFSF14/IL23A/PTK2B/LYN/STK10	24
GO:0009895	negative regulation of catabolic process	30/549	324/18800	2.76205e-08	2.10256e-06	1.50202e-06	TIMP1/IL1B/PABPC1/SLC11A1/FLNA/MCL1/RPL11/RPS7/YBX3/FBP1/TSPO/IRAK3/RPL23/MYD88/NAF1/RYBP/EIF4G2/FYN/ZFP36/NRG1/SMAD3/SORL1/DDIT4/LRRK2/N4BP1/PSEN1/MFSD2A/QSOX1/SEC22B/IL10	30
GO:2001242	regulation of intrinsic apoptotic signaling pathway	21/549	171/18800	2.94078e-08	2.2047e-06	1.57498e-06	S100A9/S100A8/SOD2/CD44/PTGS2/PLAUR/TPT1/RPL26/DDX3X/PPIF/MCL1/IVNS1ABP/RPS7/YBX3/NFE2L2/BID/SFPQ/SKIL/PMAIP1/LRRK2/SLC9A3R1	21
GO:0071706	tumor necrosis factor superfamily cytokine production	22/549	187/18800	3.03537e-08	2.20868e-06	1.57783e-06	TNFAIP3/THBS1/IL1A/CD36/LILRA5/TSPO/IRAK3/PTPRC/MYD88/TLR2/RIPK2/ZFP36/RARA/CLEC7A/LRRK2/BCL3/UBE2J1/PSEN1/IL23A/ARID5A/VSIR/IL10	22
GO:1903555	regulation of tumor necrosis factor superfamily cytokine production	22/549	187/18800	3.03537e-08	2.20868e-06	1.57783e-06	TNFAIP3/THBS1/IL1A/CD36/LILRA5/TSPO/IRAK3/PTPRC/MYD88/TLR2/RIPK2/ZFP36/RARA/CLEC7A/LRRK2/BCL3/UBE2J1/PSEN1/IL23A/ARID5A/VSIR/IL10	22
GO:0070663	regulation of leukocyte proliferation	26/549	254/18800	3.14242e-08	2.25343e-06	1.6098e-06	IL1B/CD55/LST1/TNFRSF1B/TNFAIP3/IL1A/CDKN1A/LILRB2/CTNNB1/AIF1/PTPRC/MYD88/CEBPB/BCL6/RIPK2/IRS2/MNDA/PNP/BST1/ADA/IL23A/PELI1/LYN/VSIR/IRF1/IL10	26
GO:0043281	regulation of cysteine-type endopeptidase activity involved in apoptotic process	23/549	204/18800	3.30051e-08	2.33153e-06	1.66559e-06	S100A9/S100A8/CD44/PTGS2/NLRP3/PLAUR/SERPINB9/THBS1/DDX3X/CFLAR/BIRC3/VEGFA/BID/CARD16/TNFAIP8/PMAIP1/ADORA2A/SMAD3/CLEC7A/F3/TNFSF14/POR/CYCS	23
GO:0002819	regulation of adaptive immune response	22/549	188/18800	3.34557e-08	2.33153e-06	1.66559e-06	IL1B/SAMSN1/CD55/NLRP3/SLC11A1/TNFRSF1B/TNFAIP3/NFKBIZ/CD48/PTPRC/BCL6/RIPK2/IL1R1/CLEC7A/IRF7/HLA-F/ADA/TGFB1/IL23A/ARID5A/IRF1/IL10	22
GO:0070372	regulation of ERK1 and ERK2 cascade	29/549	311/18800	4.04252e-08	2.77811e-06	1.98462e-06	CD44/IL1B/C5AR1/IL1A/CD36/CCL20/CFLAR/MARCO/YWHAZ/PTPRC/DUSP6/FPR2/GLIPR2/RAP1B/TNIP1/FN1/RIPK2/NRG1/NOTCH2/PTEN/MAP2K1/EIF3A/RAPGEF2/SLC9A3R1/TGFB1/BRAF/PTK2B/LYN/DUSP4	29
GO:0045862	positive regulation of proteolysis	32/549	369/18800	4.48274e-08	3.03844e-06	2.17059e-06	S100A9/S100A8/IL1B/NLRP3/TNFRSF1B/S100A10/DDX3X/CFLAR/NFE2L2/PRELID1/BID/MEFV/FYN/TNIP1/FN1/RIPK2/PMAIP1/RNF144B/CSNK1A1/SMAD3/CLEC7A/PTEN/LRRK2/RNF19B/F3/PSEN1/PICALM/PLK3/CYCS/PTK2B/LYN/VSIR	32
GO:0002695	negative regulation of leukocyte activation	22/549	193/18800	5.38599e-08	3.60134e-06	2.57271e-06	SAMSN1/LST1/TNFAIP3/FGR/LILRB2/LDLR/PTPRC/RABGEF1/INHBA/CEBPB/BCL6/RUNX1/RIPOR2/ADORA2A/MNDA/HLA-F/PELI1/LYN/PAG1/VSIR/IRF1/IL10	22
GO:0051090	regulation of DNA-binding transcription factor activity	36/549	452/18800	5.6795e-08	3.74696e-06	2.67674e-06	S100A9/S100A8/IL1B/NLRP3/FLNA/NFKBIA/TNFAIP3/CD36/CFLAR/S100A12/VEGFA/CTNNB1/IRAK3/PRKCB/MYD88/CARD16/CYP1B1/TLR2/RIPK2/ACOD1/SMAD3/IRAK2/CLEC7A/PTEN/HCK/MTPN/JMY/BCL3/TRIM25/PELI1/TCF7L2/MED13/SPHK1/IL10/TRIM38/RGCC	36
GO:0050867	positive regulation of cell activation	35/549	436/18800	7.18594e-08	4.67843e-06	3.34216e-06	IL1B/CD55/NLRP3/NFKBIZ/THBS1/IL1A/FGR/CDKN1A/LILRA5/LILRB2/PLEK/AIF1/MAP3K8/PTPRC/MYD88/FYN/BCL6/RIPK2/RUNX1/RARA/IRS2/CLEC7A/LRRK2/PNP/BST1/HLA-F/ADA/IGKC/TNFSF14/TGFB1/IL23A/PELI1/LYN/VSIR/IL10	35
GO:2001234	negative regulation of apoptotic signaling pathway	24/549	230/18800	7.4056e-08	4.7102e-06	3.36486e-06	SOD2/CD44/IL1B/PTGS2/TNFAIP3/PLAUR/TPT1/THBS1/IL1A/DDX3X/PPIF/MCL1/IVNS1ABP/CFLAR/YBX3/NFE2L2/CTNNB1/PRELID1/BID/SLC25A6/LRRK2/PSEN1/TCF7L2/ITPRIP	24
GO:0051091	positive regulation of DNA-binding transcription factor activity	26/549	265/18800	7.42513e-08	4.7102e-06	3.36486e-06	S100A9/S100A8/IL1B/NLRP3/CD36/CFLAR/S100A12/VEGFA/CTNNB1/IRAK3/PRKCB/MYD88/CARD16/TLR2/RIPK2/SMAD3/IRAK2/CLEC7A/PTEN/MTPN/JMY/TRIM25/SPHK1/IL10/TRIM38/RGCC	26
GO:0045088	regulation of innate immune response	24/549	231/18800	8.04262e-08	5.03733e-06	3.59855e-06	EREG/FCN1/TNFAIP3/SERPINB9/FGR/BIRC3/NFE2L2/IRAK3/FPR2/FYN/SFPQ/PLSCR1/ACOD1/FFAR2/CLEC7A/USP15/IRF7/HCK/MNDA/HLA-F/N4BP1/GBP5/LYN/IRF1	24
GO:0050863	regulation of T cell activation	30/549	342/18800	9.23485e-08	5.71176e-06	4.08035e-06	IL1B/CD55/NLRP3/TNFRSF1B/NFKBIZ/IL1A/LILRB2/CTNNB1/AIF1/MAP3K8/PTPRC/PRELID1/FYN/CEBPB/BCL6/RIPK2/RUNX1/RARA/RIPOR2/ADORA2A/PNP/ADA/TNFSF14/IL23A/PELI1/LYN/PAG1/VSIR/IRF1/IL10	30
GO:0050866	negative regulation of cell activation	23/549	216/18800	9.55422e-08	5.83633e-06	4.16934e-06	SAMSN1/LST1/TNFAIP3/FGR/LILRB2/LDLR/PTPRC/RABGEF1/INHBA/CEBPB/THBD/BCL6/RUNX1/RIPOR2/ADORA2A/MNDA/HLA-F/PELI1/LYN/PAG1/VSIR/IRF1/IL10	23
GO:0042742	defense response to bacterium	31/549	364/18800	1.09767e-07	6.6235e-06	4.73167e-06	S100A9/S100A8/LYZ/SLC11A1/RPL30/RPL39/C5AR1/CFP/TREM1/CD36/FGR/CCL20/CLEC4E/S100A12/PLAC8/MYD88/FPR2/TLR2/CEBPB/LYST/RIPK2/IL6R/NOTCH2/EMILIN2/BCL3/IGKC/WFDC2/IL23A/MPEG1/GBP2/IL10	31
GO:2000379	positive regulation of reactive oxygen species metabolic process	13/549	71/18800	1.20184e-07	7.16469e-06	5.11829e-06	SOD2/THBS1/CD36/CDKN1A/NFE2L2/TSPO/FPR2/CYP1B1/ACOD1/PID1/CLEC7A/TGFB1/PTK2B	13
GO:0051092	positive regulation of NF-kappaB transcription factor activity	19/549	154/18800	1.24369e-07	7.32591e-06	5.23346e-06	S100A9/S100A8/IL1B/NLRP3/CD36/CFLAR/S100A12/IRAK3/PRKCB/MYD88/CARD16/TLR2/RIPK2/IRAK2/CLEC7A/MTPN/TRIM25/SPHK1/TRIM38	19
GO:0022409	positive regulation of cell-cell adhesion	27/549	291/18800	1.31763e-07	7.67018e-06	5.4794e-06	CD44/IL1B/CD55/NLRP3/PLAUR/NFKBIZ/IL1A/LILRB2/AIF1/MAP3K8/PTPRC/FYN/JAK1/BCL6/RIPK2/RUNX1/RARA/EMILIN2/PNP/ADA/NFAT5/TNFSF14/IL23A/ADAM19/LYN/VSIR/IL10	27
GO:0032102	negative regulation of response to external stimulus	34/549	429/18800	1.50265e-07	8.61714e-06	6.15588e-06	NLRP3/TNFRSF1B/TNFAIP3/SERPINB9/TNFAIP6/THBS1/FGR/NFKB1/SERPINB2/SEMA6B/LDLR/IRAK3/AIF1/PTPRC/FPR2/SOCS3/RABGEF1/MEFV/CARD16/FYN/THBD/ZFP36/ACOD1/ADORA2A/SMAD3/AOAH/PTEN/USP15/HCK/HLA-F/ADA/LYN/IL10/TRIM38	34
GO:0043410	positive regulation of MAPK cascade	37/549	491/18800	1.51514e-07	8.61714e-06	6.15588e-06	CD44/IL1B/C5AR1/THBS1/IL1A/CD36/CCL20/CFLAR/MARCO/LILRA5/S100A12/VEGFA/CTNNB1/PTPRC/MYD88/FPR2/FLT1/GLIPR2/RAP1B/AKAP13/MAP2K3/RIPK2/NRG1/NOTCH2/SPAG9/CLEC7A/PTEN/LRRK2/MAP2K1/RAPGEF2/ERN1/PSEN1/TGFB1/BRAF/PTK2B/PIK3R5/SPHK1	37
GO:0032635	interleukin-6 production	20/549	172/18800	1.56237e-07	8.649e-06	6.17865e-06	EREG/IL1B/TNFAIP3/IL1A/CD36/LILRA5/LILRB2/IRAK3/AIF1/MYD88/RABGEF1/TLR2/CEBPB/CAPN2/RIPK2/IL6R/CLEC7A/POU2F2/ARID5A/IL10	20
GO:0032675	regulation of interleukin-6 production	20/549	172/18800	1.56237e-07	8.649e-06	6.17865e-06	EREG/IL1B/TNFAIP3/IL1A/CD36/LILRA5/LILRB2/IRAK3/AIF1/MYD88/RABGEF1/TLR2/CEBPB/CAPN2/RIPK2/IL6R/CLEC7A/POU2F2/ARID5A/IL10	20
GO:2000117	negative regulation of cysteine-type endopeptidase activity	14/549	85/18800	1.57318e-07	8.649e-06	6.17865e-06	CD44/PTGS2/PLAUR/SERPINB9/THBS1/DDX3X/BIRC3/VEGFA/CARD16/TNFAIP8/ADORA2A/TNFSF14/CAST/POR	14
GO:1903706	regulation of hemopoiesis	31/549	371/18800	1.67964e-07	9.09836e-06	6.49966e-06	NLRP3/NFKBIA/NFKBIZ/TNFAIP6/LILRB2/CTNNB1/PTPRC/PRELID1/INHBA/CEBPB/CSF3R/BCL6/TESC/RIPK2/RUNX1/ZFP36/NOTCH2/RARA/LILRB3/IRF7/PNP/ADA/TGFB1/IL23A/PTK2B/LYN/VSIR/IRF1/IL10/PURB/EVI2B	31
GO:0150076	neuroinflammatory response	13/549	73/18800	1.69169e-07	9.09836e-06	6.49966e-06	IL1B/PTGS2/TNFRSF1B/C5AR1/LDLR/AIF1/PTPRC/FPR2/TLR2/ADORA2A/LRRK2/PSEN1/SPHK1	13
GO:1903131	mononuclear cell differentiation	34/549	433/18800	1.87121e-07	9.95563e-06	7.11207e-06	IL1B/NLRP3/NFKBIZ/IL1A/CLEC4E/VEGFA/LILRB2/CTNNB1/PTPRC/PRELID1/INHBA/CEBPB/BCL6/RIPK2/RUNX1/IL6R/NOTCH2/RARA/IRF2BP2/IRF7/SP3/BCL3/PNP/ADA/PSEN1/ITGB8/IL23A/PTK2B/NFIL3/LYN/AZI2/VSIR/IRF1/IL10	34
GO:0070371	ERK1 and ERK2 cascade	29/549	335/18800	2.00587e-07	1.05586e-05	7.5428e-06	CD44/IL1B/C5AR1/IL1A/CD36/CCL20/CFLAR/MARCO/YWHAZ/PTPRC/DUSP6/FPR2/GLIPR2/RAP1B/TNIP1/FN1/RIPK2/NRG1/NOTCH2/PTEN/MAP2K1/EIF3A/RAPGEF2/SLC9A3R1/TGFB1/BRAF/PTK2B/LYN/DUSP4	29
GO:0050730	regulation of peptidyl-tyrosine phosphorylation	25/549	261/18800	2.10005e-07	1.09379e-05	7.81381e-06	EREG/CD44/SAMSN1/AREG/CD36/LILRA5/VEGFA/SH3BP5/PTPRC/SOCS3/FYN/HBEGF/RIPK2/NRG1/IL6R/ITGA5/CLEC7A/BST1/PSEN1/TGFB1/PECAM1/IL23A/NEDD9/PTK2B/LYN	25
GO:0042176	regulation of protein catabolic process	32/549	395/18800	2.14276e-07	1.10441e-05	7.88967e-06	TIMP1/IL1B/FLNA/TNFRSF1B/TNFAIP3/RPL11/OAZ1/RPS7/EEF1A1/NFE2L2/LDLR/IRAK3/RPL23/RYBP/MSN/FYN/NRG1/RNF144B/LPCAT1/CSNK1A1/SMAD3/SORL1/PTEN/LRRK2/RNF19B/N4BP1/PSEN1/TIPARP/PLK3/PTK2B/SEC22B/IL10	32
GO:0021782	glial cell development	16/549	115/18800	2.33575e-07	1.16453e-05	8.31915e-06	S100A9/S100A8/IL1B/C5AR1/B4GALT5/LDLR/VIM/FPR2/TLR2/NDRG1/PRDM8/NRG1/ADORA2A/PTEN/PSEN1/LYN	16
GO:0032615	interleukin-12 production	12/549	63/18800	2.34309e-07	1.16453e-05	8.31915e-06	THBS1/CD36/NFKB1/LILRA5/IRAK3/MEFV/TLR2/RIPK2/CLEC7A/IL23A/IRF1/IL10	12
GO:0032655	regulation of interleukin-12 production	12/549	63/18800	2.34309e-07	1.16453e-05	8.31915e-06	THBS1/CD36/NFKB1/LILRA5/IRAK3/MEFV/TLR2/RIPK2/CLEC7A/IL23A/IRF1/IL10	12
GO:0006809	nitric oxide biosynthetic process	13/549	75/18800	2.35354e-07	1.16453e-05	8.31915e-06	SOD2/IL1B/PTGS2/CD36/GCH1/PTX3/TSPO/AIF1/CYP1B1/SMAD3/CLEC7A/PTK2B/IL10	13
GO:0050729	positive regulation of inflammatory response	18/549	145/18800	2.42683e-07	1.18891e-05	8.49328e-06	S100A9/S100A8/IL1B/PTGS2/NFKBIA/NFKBIZ/NEAT1/LILRA5/S100A12/NINJ1/LDLR/TLR2/CEBPB/TNIP1/GPSM3/FFAR2/LRRK2/IL23A	18
GO:0051250	negative regulation of lymphocyte activation	19/549	161/18800	2.52374e-07	1.22426e-05	8.74584e-06	SAMSN1/LST1/TNFAIP3/FGR/LILRB2/INHBA/CEBPB/BCL6/RUNX1/RIPOR2/ADORA2A/MNDA/HLA-F/PELI1/LYN/PAG1/VSIR/IRF1/IL10	19
GO:1902105	regulation of leukocyte differentiation	26/549	283/18800	2.73057e-07	1.31173e-05	9.37073e-06	NLRP3/NFKBIZ/TNFAIP6/LILRB2/CTNNB1/PTPRC/PRELID1/INHBA/CEBPB/BCL6/TESC/RIPK2/RUNX1/NOTCH2/RARA/LILRB3/IRF7/PNP/ADA/TGFB1/IL23A/LYN/VSIR/IRF1/IL10/EVI2B	26
GO:0002696	positive regulation of leukocyte activation	33/549	421/18800	2.95622e-07	1.40648e-05	1.00476e-05	IL1B/CD55/NLRP3/NFKBIZ/THBS1/IL1A/FGR/CDKN1A/LILRB2/AIF1/MAP3K8/PTPRC/MYD88/FYN/BCL6/RIPK2/RUNX1/RARA/IRS2/CLEC7A/LRRK2/PNP/BST1/HLA-F/ADA/IGKC/TNFSF14/TGFB1/IL23A/PELI1/LYN/VSIR/IL10	33
GO:2000377	regulation of reactive oxygen species metabolic process	18/549	147/18800	2.98851e-07	1.4083e-05	1.00606e-05	SOD2/THBS1/CD36/CFLAR/CDKN1A/GCH1/NFE2L2/TSPO/FPR2/CYP1B1/FYN/ACOD1/PID1/CLEC7A/BST1/TGFB1/HK2/PTK2B	18
GO:0002366	leukocyte activation involved in immune response	26/549	285/18800	3.13237e-07	1.46217e-05	1.04454e-05	NLRP3/SLC11A1/STXBP2/LCP1/NFKBIZ/FGR/CLEC4E/PTPRC/MYD88/RABGEF1/BCL6/RIPK2/IL6R/NOTCH2/RARA/CLEC7A/BCL3/HLA-F/ADA/PSEN1/TGFB1/IL23A/PTK2B/LYN/IL10/NBN	26
GO:0043154	negative regulation of cysteine-type endopeptidase activity involved in apoptotic process	13/549	77/18800	3.23847e-07	1.49757e-05	1.06983e-05	CD44/PTGS2/PLAUR/SERPINB9/THBS1/DDX3X/BIRC3/VEGFA/CARD16/TNFAIP8/ADORA2A/TNFSF14/POR	13
GO:0001818	negative regulation of cytokine production	30/549	363/18800	3.36799e-07	1.54304e-05	1.10231e-05	ATP2B1/SRGN/NLRP3/SLC11A1/TNFAIP3/THBS1/NFKB1/SERPINB1/LILRA5/TSPO/IRAK3/REL/PTPRC/RABGEF1/MEFV/CARD16/INHBA/FN1/BCL6/ZFP36/ACOD1/RARA/BCL3/HLA-F/N4BP1/TGFB1/IL23A/VSIR/IL10/RGCC	30
GO:1903037	regulation of leukocyte cell-cell adhesion	29/549	344/18800	3.50255e-07	1.58996e-05	1.13583e-05	CD44/IL1B/CD55/NLRP3/NFKBIZ/IL1A/LILRB2/AIF1/MAP3K8/PTPRC/FYN/CEBPB/BCL6/RIPK2/RUNX1/RARA/RIPOR2/ADORA2A/PNP/ADA/NFAT5/TNFSF14/IL23A/PELI1/LYN/PAG1/VSIR/IRF1/IL10	29
GO:0043434	response to peptide hormone	32/549	404/18800	3.55178e-07	1.59766e-05	1.14133e-05	EREG/TIMP1/BTG1/ATP2B1/IL1B/PTGS2/AREG/RETN/CFLAR/NFKB1/FBP1/NFE2L2/LTA4H/PRKCB/SOCS3/CYP1B1/TLR2/JAK1/SRSF5/PID1/SLC24A4/PTPRE/IRS2/SORL1/INSIG1/SYAP1/NDEL1/POR/LYN/AGTRAP/OSBPL8/IL10	32
GO:0061900	glial cell activation	11/549	54/18800	3.65532e-07	1.62942e-05	1.16402e-05	IL1B/C5AR1/LDLR/AIF1/PTPRC/FPR2/TLR2/ADORA2A/LRRK2/PSEN1/SPHK1	11
GO:0045765	regulation of angiogenesis	29/549	345/18800	3.72129e-07	1.64401e-05	1.17444e-05	BTG1/IL1B/CXCL8/TNFAIP3/C5AR1/THBS1/IL1A/VEGFA/NFE2L2/NINJ1/CTNNB1/PRKCB/FLT1/CYP1B1/JAK1/RUNX1/LRG1/ITGA5/EMILIN2/AGO2/ITGAX/F3/MECP2/ITGB8/HK2/PTK2B/SPHK1/IL10/RGCC	29
GO:0010951	negative regulation of endopeptidase activity	24/549	251/18800	3.79403e-07	1.66131e-05	1.1868e-05	TIMP1/CD44/SERPINA1/PTGS2/PLAUR/SERPINB9/THBS1/APLP2/DDX3X/CSTA/SERPINB1/SERPINB2/BIRC3/VEGFA/CARD16/TNFAIP8/ADORA2A/SORL1/WFDC2/TNFSF14/CAST/PICALM/POR/SERPINB8	24
GO:0032743	positive regulation of interleukin-2 production	9/549	34/18800	3.95347e-07	1.71595e-05	1.22583e-05	IL1B/PDE4B/IL1A/PTPRC/RIPK2/PDE4D/RUNX1/CLEC7A/PNP	9
GO:0002253	activation of immune response	31/549	386/18800	4.01599e-07	1.72792e-05	1.23439e-05	FCN1/IL1B/CD55/C5AR1/CFP/NFKBIZ/PDE4B/FGR/CFD/FPR1/MYO1G/PRKCB/PTPRC/FPR2/RABGEF1/FYN/SFPQ/RIPK2/PDE4D/PLSCR1/LCP2/FFAR2/CLEC7A/HCK/MNDA/ADA/IGKC/PSEN1/LYN/LPXN/RGCC	31
GO:0002263	cell activation involved in immune response	26/549	289/18800	4.10483e-07	1.75092e-05	1.25082e-05	NLRP3/SLC11A1/STXBP2/LCP1/NFKBIZ/FGR/CLEC4E/PTPRC/MYD88/RABGEF1/BCL6/RIPK2/IL6R/NOTCH2/RARA/CLEC7A/BCL3/HLA-F/ADA/PSEN1/TGFB1/IL23A/PTK2B/LYN/IL10/NBN	26
GO:1901342	regulation of vasculature development	29/549	351/18800	5.323e-07	2.24492e-05	1.60372e-05	BTG1/IL1B/CXCL8/TNFAIP3/C5AR1/THBS1/IL1A/VEGFA/NFE2L2/NINJ1/CTNNB1/PRKCB/FLT1/CYP1B1/JAK1/RUNX1/LRG1/ITGA5/EMILIN2/AGO2/ITGAX/F3/MECP2/ITGB8/HK2/PTK2B/SPHK1/IL10/RGCC	29
GO:0051251	positive regulation of lymphocyte activation	30/549	371/18800	5.35369e-07	2.24492e-05	1.60372e-05	IL1B/CD55/NLRP3/NFKBIZ/IL1A/CDKN1A/LILRB2/AIF1/MAP3K8/PTPRC/MYD88/FYN/BCL6/RIPK2/RUNX1/RARA/IRS2/CLEC7A/PNP/BST1/HLA-F/ADA/IGKC/TNFSF14/TGFB1/IL23A/PELI1/LYN/VSIR/IL10	30
GO:0000302	response to reactive oxygen species	21/549	203/18800	5.58428e-07	2.32194e-05	1.65874e-05	SOD2/AREG/TNFAIP3/IL1A/PPP1R15B/KDM6B/PPIF/CD36/GCH1/NFE2L2/CYP1B1/FYN/CAPN2/CAMKK2/LRRK2/ERN1/PLK3/PTK2B/STK24/SPHK1/IL10	21
GO:0002688	regulation of leukocyte chemotaxis	16/549	124/18800	6.65168e-07	2.74271e-05	1.95933e-05	CXCL8/C5AR1/TNFAIP6/THBS1/OXSR1/VEGFA/AIF1/FPR2/IL6R/RIPOR2/GPSM3/BST1/TNFSF14/IL23A/PTK2B/LYN	16
GO:0034341	response to interferon-gamma	17/549	140/18800	7.17454e-07	2.93385e-05	2.09588e-05	SLC11A1/CCL20/GCH1/KYNU/AIF1/VIM/IFITM2/CDC42EP2/MEFV/TLR2/JAK1/ACOD1/IFITM3/HCK/GBP5/IRF1/GBP2	17
GO:0050731	positive regulation of peptidyl-tyrosine phosphorylation	20/549	190/18800	7.86415e-07	3.18949e-05	2.2785e-05	EREG/CD44/AREG/CD36/LILRA5/VEGFA/PTPRC/FYN/HBEGF/RIPK2/NRG1/IL6R/ITGA5/CLEC7A/TGFB1/PECAM1/IL23A/NEDD9/PTK2B/LYN	20
GO:0010466	negative regulation of peptidase activity	24/549	262/18800	8.27483e-07	3.32877e-05	2.37799e-05	TIMP1/CD44/SERPINA1/PTGS2/PLAUR/SERPINB9/THBS1/APLP2/DDX3X/CSTA/SERPINB1/SERPINB2/BIRC3/VEGFA/CARD16/TNFAIP8/ADORA2A/SORL1/WFDC2/TNFSF14/CAST/PICALM/POR/SERPINB8	24
GO:0032755	positive regulation of interleukin-6 production	14/549	97/18800	8.39932e-07	3.3516e-05	2.39431e-05	EREG/IL1B/IL1A/CD36/LILRA5/LILRB2/AIF1/MYD88/TLR2/RIPK2/IL6R/CLEC7A/POU2F2/ARID5A	14
GO:0070486	leukocyte aggregation	6/549	13/18800	8.69608e-07	3.44226e-05	2.45907e-05	S100A9/S100A8/CD44/IL1B/MSN/STK10	6
GO:1901653	cellular response to peptide	29/549	361/18800	9.47215e-07	3.7197e-05	2.65727e-05	ATP2B1/IL1B/CD36/CFLAR/NFKB1/FBP1/NFE2L2/VIM/PRKCB/RPL23/FPR2/SOCS3/CYP1B1/FYN/JAK1/RIPK2/SRSF5/PID1/PTPRE/IRS2/SORL1/INSIG1/SYAP1/PSEN1/NDEL1/POR/LYN/AGTRAP/OSBPL8	29
GO:1903320	regulation of protein modification by small protein conjugation or removal	23/549	246/18800	9.81574e-07	3.82427e-05	2.73197e-05	TNFAIP3/DDX3X/RPL11/IVNS1ABP/RPS7/BIRC3/TSPO/CTNNB1/RPL37/RPL23/UBE2D1/FYN/TNIP1/RIPK2/RASSF5/DCUN1D3/FKBP1A/PTEN/LRRK2/N4BP1/PSEN1/PELI1/SPHK1	23
GO:0042542	response to hydrogen peroxide	16/549	128/18800	1.02605e-06	3.96632e-05	2.83345e-05	SOD2/AREG/TNFAIP3/PPP1R15B/KDM6B/PPIF/NFE2L2/CYP1B1/FYN/CAPN2/LRRK2/ERN1/PTK2B/STK24/SPHK1/IL10	16
GO:0050764	regulation of phagocytosis	14/549	99/18800	1.0819e-06	4.14979e-05	2.96452e-05	FCN1/IL1B/SLC11A1/CD36/FGR/PTX3/PTPRC/FPR2/TLR2/PLSCR1/TGM2/CLEC7A/HCK/SPHK1	14
GO:0002699	positive regulation of immune effector process	23/549	248/18800	1.12998e-06	4.30086e-05	3.07244e-05	FCN1/IL1B/CD55/NLRP3/STXBP2/NFKBIZ/CD36/FGR/PTPRC/RABGEF1/DDX21/RIPK2/SLC7A5/RARA/FFAR2/IL1R1/CLEC7A/HLA-F/TGFB1/IL23A/LYN/ARID5A/IL10	23
GO:0031396	regulation of protein ubiquitination	21/549	213/18800	1.23155e-06	4.63875e-05	3.31382e-05	TNFAIP3/DDX3X/RPL11/IVNS1ABP/RPS7/BIRC3/TSPO/RPL37/RPL23/UBE2D1/FYN/RIPK2/RASSF5/DCUN1D3/FKBP1A/PTEN/LRRK2/N4BP1/PSEN1/PELI1/SPHK1	21
GO:0072593	reactive oxygen species metabolic process	22/549	231/18800	1.2375e-06	4.63875e-05	3.31382e-05	SOD2/THBS1/CD36/NCF2/CFLAR/CDKN1A/GCH1/NFE2L2/TSPO/FPR2/CYP1B1/FYN/PMAIP1/ACOD1/PID1/DDIT4/CLEC7A/LRRK2/BST1/TGFB1/HK2/PTK2B	22
GO:0045428	regulation of nitric oxide biosynthetic process	11/549	61/18800	1.32713e-06	4.93732e-05	3.52711e-05	SOD2/IL1B/PTGS2/CD36/PTX3/TSPO/AIF1/SMAD3/CLEC7A/PTK2B/IL10	11
GO:0002768	immune response-regulating cell surface receptor signaling pathway	27/549	328/18800	1.40872e-06	5.20176e-05	3.71601e-05	FCN1/C5AR1/NFKBIZ/PDE4B/FGR/FPR1/MYO1G/CLEC4E/LILRB2/PRKCB/PTPRC/FPR2/RABGEF1/FYN/RIPK2/PDE4D/PLSCR1/LCP2/FFAR2/CLEC7A/HCK/MNDA/ADA/IGKC/PSEN1/LYN/LPXN	27
GO:0030099	myeloid cell differentiation	30/549	391/18800	1.59858e-06	5.81564e-05	4.15456e-05	NFKBIA/TNFAIP6/RPS14/VEGFA/CTNNB1/TET2/INHBA/TLR2/CEBPB/CSF3R/BCL6/TESC/RUNX1/ZFP36/NOTCH2/RARA/LILRB3/IRF7/NBEAL2/SP3/KMT2E/PSEN1/ITGB8/TGFB1/IL23A/PTK2B/LYN/ACTN1/PURB/EVI2B	30
GO:0032609	interferon-gamma production	15/549	117/18800	1.61023e-06	5.81564e-05	4.15456e-05	IL1B/SLC11A1/PDE4B/INHBA/RIPK2/PDE4D/SLC7A5/RARA/IL1R1/CLEC7A/BCL3/IL23A/ARID5A/VSIR/IL10	15
GO:0032649	regulation of interferon-gamma production	15/549	117/18800	1.61023e-06	5.81564e-05	4.15456e-05	IL1B/SLC11A1/PDE4B/INHBA/RIPK2/PDE4D/SLC7A5/RARA/IL1R1/CLEC7A/BCL3/IL23A/ARID5A/VSIR/IL10	15
GO:0051235	maintenance of location	27/549	331/18800	1.67728e-06	6.01389e-05	4.29618e-05	S100A9/S100A8/FTH1/IL1B/SRGN/EHD1/FLNA/NFKBIA/CD36/NFKB1/TSPO/PTPRC/GSTO1/PDE4D/STARD4/FKBP1A/FFAR2/SORL1/INSIG1/DIAPH1/PSEN1/HK2/PTK2B/LYN/OSBPL8/IL10/ABHD5	27
GO:0032623	interleukin-2 production	11/549	63/18800	1.8542e-06	6.55326e-05	4.6815e-05	IL1B/TNFAIP3/PDE4B/IL1A/PTPRC/RIPK2/PDE4D/RUNX1/ZFP36/CLEC7A/PNP	11
GO:0032663	regulation of interleukin-2 production	11/549	63/18800	1.8542e-06	6.55326e-05	4.6815e-05	IL1B/TNFAIP3/PDE4B/IL1A/PTPRC/RIPK2/PDE4D/RUNX1/ZFP36/CLEC7A/PNP	11
GO:2001235	positive regulation of apoptotic signaling pathway	16/549	134/18800	1.9023e-06	6.65074e-05	4.75113e-05	S100A9/S100A8/THBS1/RPL26/MCL1/RPS7/G0S2/PTPRC/BID/INHBA/SFPQ/SKIL/PMAIP1/ADORA2A/PTEN/SLC9A3R1	16
GO:0002285	lymphocyte activation involved in immune response	20/549	201/18800	1.90866e-06	6.65074e-05	4.75113e-05	NLRP3/SLC11A1/LCP1/NFKBIZ/CLEC4E/PTPRC/BCL6/RIPK2/IL6R/NOTCH2/RARA/BCL3/HLA-F/ADA/PSEN1/TGFB1/IL23A/PTK2B/IL10/NBN	20
GO:0034121	regulation of toll-like receptor signaling pathway	12/549	76/18800	1.9292e-06	6.67531e-05	4.76869e-05	TNFAIP3/DDX3X/CD36/BIRC3/NINJ1/IRAK3/TLR2/ACOD1/IRF7/PELI1/LYN/IRF1	12
GO:0080164	regulation of nitric oxide metabolic process	11/549	64/18800	2.18075e-06	7.49329e-05	5.35303e-05	SOD2/IL1B/PTGS2/CD36/PTX3/TSPO/AIF1/SMAD3/CLEC7A/PTK2B/IL10	11
GO:0045429	positive regulation of nitric oxide biosynthetic process	9/549	41/18800	2.20084e-06	7.51018e-05	5.3651e-05	SOD2/IL1B/PTGS2/CD36/PTX3/AIF1/SMAD3/CLEC7A/PTK2B	9
GO:0046634	regulation of alpha-beta T cell activation	14/549	105/18800	2.22517e-06	7.52126e-05	5.37302e-05	CD55/NLRP3/NFKBIZ/PTPRC/BCL6/RIPK2/RUNX1/RARA/ADORA2A/PNP/ADA/IL23A/VSIR/IRF1	14
GO:0097191	extrinsic apoptotic signaling pathway	21/549	221/18800	2.23449e-06	7.52126e-05	5.37302e-05	BCL2A1/IL1B/TNFRSF1B/TNFAIP3/THBS1/IL1A/DDX3X/MCL1/CFLAR/G0S2/PTPRC/BID/INHBA/SKIL/PMAIP1/IL6R/SMAD3/PTEN/TGFB1/TCF7L2/ITPRIP	21
GO:0045936	negative regulation of phosphate metabolic process	32/549	440/18800	2.27437e-06	7.60376e-05	5.43195e-05	IL1B/SAMSN1/TNFAIP3/PPP1R15B/CDKN1A/FBP1/IRAK3/PLEK/SH3BP5/PTPRC/DUSP6/C9orf72/SOCS3/CDA/RABGEF1/INHBA/PDE4D/PID1/LPCAT1/FKBP1A/IRS2/ADORA2A/SORL1/SPAG9/DDIT4/PTEN/LRRK2/PSEN1/TGFB1/HIPK3/LYN/PMEPA1	32
GO:0010563	negative regulation of phosphorus metabolic process	32/549	441/18800	2.38643e-06	7.92441e-05	5.66101e-05	IL1B/SAMSN1/TNFAIP3/PPP1R15B/CDKN1A/FBP1/IRAK3/PLEK/SH3BP5/PTPRC/DUSP6/C9orf72/SOCS3/CDA/RABGEF1/INHBA/PDE4D/PID1/LPCAT1/FKBP1A/IRS2/ADORA2A/SORL1/SPAG9/DDIT4/PTEN/LRRK2/PSEN1/TGFB1/HIPK3/LYN/PMEPA1	32
GO:0042098	T cell proliferation	20/549	204/18800	2.40231e-06	7.92441e-05	5.66101e-05	IL1B/CD55/SLC11A1/TNFRSF1B/IL1A/LILRB2/CTNNB1/AIF1/PTPRC/MSN/FYN/CEBPB/RIPK2/PNP/TNFSF14/IL23A/PELI1/VSIR/IRF1/IL10	20
GO:0062207	regulation of pattern recognition receptor signaling pathway	14/549	106/18800	2.49621e-06	8.17963e-05	5.84334e-05	TNFAIP3/DDX3X/CD36/BIRC3/NINJ1/IRAK3/TLR2/ACOD1/USP15/IRF7/PELI1/LYN/IRF1/OASL	14
GO:0002429	immune response-activating cell surface receptor signaling pathway	25/549	300/18800	2.77274e-06	8.967e-05	6.40582e-05	FCN1/C5AR1/NFKBIZ/PDE4B/FGR/FPR1/MYO1G/PRKCB/PTPRC/FPR2/RABGEF1/FYN/RIPK2/PDE4D/PLSCR1/LCP2/FFAR2/CLEC7A/HCK/MNDA/ADA/IGKC/PSEN1/LYN/LPXN	25
GO:0002757	immune response-activating signal transduction	25/549	300/18800	2.77274e-06	8.967e-05	6.40582e-05	FCN1/C5AR1/NFKBIZ/PDE4B/FGR/FPR1/MYO1G/PRKCB/PTPRC/FPR2/RABGEF1/FYN/RIPK2/PDE4D/PLSCR1/LCP2/FFAR2/CLEC7A/HCK/MNDA/ADA/IGKC/PSEN1/LYN/LPXN	25
GO:1903900	regulation of viral life cycle	16/549	139/18800	3.09507e-06	9.94442e-05	7.10406e-05	FCN1/PABPC1/CXCL8/DDX3X/PTX3/IFITM2/APOBEC3A/TNIP1/ISG20/PLSCR1/IFITM3/N4BP1/TRIM25/OASL/VPS37B/TRIM38	16
GO:1903039	positive regulation of leukocyte cell-cell adhesion	22/549	245/18800	3.28361e-06	0.000104375	7.4563e-05	CD44/IL1B/CD55/NLRP3/NFKBIZ/IL1A/LILRB2/AIF1/MAP3K8/PTPRC/FYN/BCL6/RIPK2/RUNX1/RARA/PNP/ADA/NFAT5/TNFSF14/IL23A/LYN/VSIR	22
GO:0002822	regulation of adaptive immune response based on somatic recombination of immune receptors built from immunoglobulin superfamily domains	18/549	173/18800	3.29072e-06	0.000104375	7.4563e-05	IL1B/CD55/NLRP3/SLC11A1/TNFRSF1B/TNFAIP3/NFKBIZ/PTPRC/BCL6/RIPK2/IL1R1/CLEC7A/HLA-F/ADA/TGFB1/IL23A/ARID5A/IL10	18
GO:0014002	astrocyte development	9/549	43/18800	3.36304e-06	0.000105045	7.50419e-05	S100A9/S100A8/IL1B/C5AR1/LDLR/VIM/FPR2/ADORA2A/PSEN1	9
GO:1904407	positive regulation of nitric oxide metabolic process	9/549	43/18800	3.36304e-06	0.000105045	7.50419e-05	SOD2/IL1B/PTGS2/CD36/PTX3/AIF1/SMAD3/CLEC7A/PTK2B	9
GO:0002690	positive regulation of leukocyte chemotaxis	13/549	94/18800	3.37554e-06	0.000105045	7.50419e-05	CXCL8/C5AR1/THBS1/OXSR1/VEGFA/AIF1/FPR2/IL6R/RIPOR2/GPSM3/TNFSF14/IL23A/PTK2B	13
GO:0050921	positive regulation of chemotaxis	16/549	140/18800	3.40186e-06	0.000105202	7.51542e-05	CXCL8/C5AR1/THBS1/OXSR1/VEGFA/AIF1/FPR2/IL6R/RIPOR2/GPSM3/SMAD3/F3/TNFSF14/TGFB1/IL23A/PTK2B	16
GO:1902107	positive regulation of leukocyte differentiation	17/549	157/18800	3.56885e-06	0.000108455	7.7478e-05	NLRP3/NFKBIZ/LILRB2/PTPRC/BCL6/TESC/RIPK2/RUNX1/NOTCH2/RARA/PNP/ADA/TGFB1/IL23A/VSIR/IL10/EVI2B	17
GO:1903708	positive regulation of hemopoiesis	17/549	157/18800	3.56885e-06	0.000108455	7.7478e-05	NLRP3/NFKBIZ/LILRB2/PTPRC/BCL6/TESC/RIPK2/RUNX1/NOTCH2/RARA/PNP/ADA/TGFB1/IL23A/VSIR/IL10/EVI2B	17
GO:0010950	positive regulation of endopeptidase activity	18/549	174/18800	3.5728e-06	0.000108455	7.7478e-05	S100A9/S100A8/NLRP3/DDX3X/CFLAR/PRELID1/BID/MEFV/FYN/RIPK2/PMAIP1/SMAD3/CLEC7A/F3/PICALM/CYCS/LYN/VSIR	18
GO:0002431	Fc receptor mediated stimulatory signaling pathway	8/549	33/18800	3.66245e-06	0.000110499	7.89379e-05	FGR/MYO1G/PTPRC/RABGEF1/FYN/PLSCR1/HCK/LYN	8
GO:0010952	positive regulation of peptidase activity	19/549	192/18800	3.72778e-06	0.000110683	7.9069e-05	S100A9/S100A8/NLRP3/DDX3X/CFLAR/PRELID1/BID/MEFV/FYN/FN1/RIPK2/PMAIP1/SMAD3/CLEC7A/F3/PICALM/CYCS/LYN/VSIR	19
GO:0002687	positive regulation of leukocyte migration	16/549	141/18800	3.73565e-06	0.000110683	7.9069e-05	CXCL8/C5AR1/THBS1/IL1A/CCL20/OXSR1/VEGFA/AIF1/FPR2/IL6R/RIPOR2/GPSM3/IL1R1/TNFSF14/IL23A/PTK2B	16
GO:0050671	positive regulation of lymphocyte proliferation	16/549	141/18800	3.73565e-06	0.000110683	7.9069e-05	IL1B/CD55/IL1A/CDKN1A/LILRB2/AIF1/PTPRC/MYD88/BCL6/RIPK2/IRS2/PNP/BST1/ADA/IL23A/PELI1	16
GO:0001666	response to hypoxia	24/549	286/18800	3.88204e-06	0.000111986	8.00004e-05	SOD2/PTGS2/THBS1/BACH1/IL1A/CFLAR/VEGFA/NFE2L2/CARD16/TLR2/CAPN2/NDRG1/PMAIP1/BNIP3L/SMAD3/DDIT4/PTEN/ADA/MECP2/HK2/PLK3/PTK2B/AGTRAP/RGCC	24
GO:0070665	positive regulation of leukocyte proliferation	17/549	158/18800	3.89298e-06	0.000111986	8.00004e-05	IL1B/CD55/IL1A/CDKN1A/LILRB2/AIF1/PTPRC/MYD88/BCL6/RIPK2/IRS2/PNP/BST1/ADA/IL23A/PELI1/LYN	17
GO:0002824	positive regulation of adaptive immune response based on somatic recombination of immune receptors built from immunoglobulin superfamily domains	14/549	110/18800	3.89865e-06	0.000111986	8.00004e-05	IL1B/CD55/NLRP3/SLC11A1/NFKBIZ/PTPRC/RIPK2/IL1R1/CLEC7A/HLA-F/ADA/TGFB1/IL23A/ARID5A	14
GO:0032611	interleukin-1 beta production	14/549	110/18800	3.89865e-06	0.000111986	8.00004e-05	NLRP3/TNFAIP3/CD36/SERPINB1/LILRA5/MYD88/MEFV/CARD16/RIPK2/SMAD3/CLEC7A/MNDA/GBP5/SPHK1	14
GO:0032651	regulation of interleukin-1 beta production	14/549	110/18800	3.89865e-06	0.000111986	8.00004e-05	NLRP3/TNFAIP3/CD36/SERPINB1/LILRA5/MYD88/MEFV/CARD16/RIPK2/SMAD3/CLEC7A/MNDA/GBP5/SPHK1	14
GO:0002755	MyD88-dependent toll-like receptor signaling pathway	7/549	24/18800	3.91545e-06	0.000111986	8.00004e-05	IRAK3/MYD88/TLR2/TNIP1/IRAK2/IRF7/IRF1	7
GO:0002720	positive regulation of cytokine production involved in immune response	11/549	68/18800	4.04603e-06	0.000115056	8.21934e-05	IL1B/CD55/NLRP3/CD36/DDX21/SLC7A5/FFAR2/IL1R1/CLEC7A/HLA-F/ARID5A	11
GO:0050792	regulation of viral process	17/549	159/18800	4.24334e-06	0.000119977	8.57091e-05	FCN1/PABPC1/CXCL8/DDX3X/PTX3/IFITM2/APOBEC3A/TNIP1/ISG20/PLSCR1/ZFP36/IFITM3/N4BP1/TRIM25/OASL/VPS37B/TRIM38	17
GO:0031334	positive regulation of protein-containing complex assembly	19/549	194/18800	4.34284e-06	0.000122093	8.72205e-05	LCP1/DDX3X/CD36/VEGFA/PLEK/MYD88/BID/CDC42EP2/MSN/CDC42EP3/RAP1B/VASP/NRG1/CLEC7A/HCK/MECP2/TGFB1/GBP5/PTK2B	19
GO:0032946	positive regulation of mononuclear cell proliferation	16/549	143/18800	4.49263e-06	0.000125518	8.9667e-05	IL1B/CD55/IL1A/CDKN1A/LILRB2/AIF1/PTPRC/MYD88/BCL6/RIPK2/IRS2/PNP/BST1/ADA/IL23A/PELI1	16
GO:0006979	response to oxidative stress	31/549	433/18800	4.51539e-06	0.000125518	8.9667e-05	BTG1/SOD2/PTGS2/AREG/TNFAIP3/PNPLA8/IL1A/PPP1R15B/KDM6B/PPIF/MCL1/CD36/GCH1/OXSR1/NFE2L2/CTNNB1/AIF1/CYP1B1/FYN/CAPN2/SFPQ/MTF1/CAMKK2/LRRK2/ERN1/PSEN1/PLK3/PTK2B/STK24/SPHK1/IL10	31
GO:0071496	cellular response to external stimulus	25/549	309/18800	4.68868e-06	0.000129607	9.25879e-05	ATP2B1/IL1B/PTGS2/UPP1/CDKN1A/NFKB1/NFE2L2/AIF1/PTPRC/MYD88/GABARAPL1/CDA/ASGR1/PMAIP1/VDR/RXRA/MAP3K2/LRRK2/MTPN/JMY/TNFSF14/MFSD2A/LYN/IRF1/STK24	25
GO:1902622	regulation of neutrophil migration	9/549	45/18800	5.01715e-06	0.000137916	9.85239e-05	CXCL8/C5AR1/TNFAIP6/IL1A/MYD88/RIPOR2/IL1R1/BST1/IL23A	9
GO:0042063	gliogenesis	24/549	291/18800	5.22869e-06	0.000142937	0.000102111	S100A9/S100A8/IL1B/AREG/TNFRSF1B/C5AR1/TSPO/CTNNB1/B4GALT5/LDLR/VIM/FPR2/TLR2/NDRG1/PRDM8/NRG1/ADORA2A/PTEN/MAP2K1/MBOAT7/PSEN1/TGFB1/PTK2B/LYN	24
GO:0002526	acute inflammatory response	14/549	113/18800	5.37186e-06	0.000146044	0.00010433	S100A8/SERPINA1/IL1B/PTGS2/NLRP3/TREM1/IL1A/CEBPB/FN1/PLSCR1/IL6R/FFAR2/B4GALT1/F3	14
GO:0032612	interleukin-1 production	15/549	129/18800	5.5304e-06	0.00014872	0.000106242	NLRP3/TNFAIP3/CD36/SERPINB1/LILRA5/MYD88/MEFV/CARD16/RIPK2/SMAD3/CLEC7A/MNDA/GBP5/SPHK1/IL10	15
GO:0032652	regulation of interleukin-1 production	15/549	129/18800	5.5304e-06	0.00014872	0.000106242	NLRP3/TNFAIP3/CD36/SERPINB1/LILRA5/MYD88/MEFV/CARD16/RIPK2/SMAD3/CLEC7A/MNDA/GBP5/SPHK1/IL10	15
GO:0002697	regulation of immune effector process	27/549	353/18800	5.61881e-06	0.00015028	0.000107357	FCN1/IL1B/CD55/NLRP3/TNFRSF1B/STXBP2/SERPINB9/NFKBIZ/CD36/FGR/IRAK3/PTPRC/RABGEF1/DDX21/BCL6/RIPK2/SLC7A5/RARA/FFAR2/IL1R1/CLEC7A/HLA-F/TGFB1/IL23A/LYN/ARID5A/IL10	27
GO:0002833	positive regulation of response to biotic stimulus	18/549	180/18800	5.77351e-06	0.000153588	0.00010972	EREG/FCN1/FPR2/FYN/SFPQ/PLSCR1/ACOD1/EMILIN2/FFAR2/CLEC7A/USP15/IRF7/HCK/MNDA/HLA-F/GBP5/LYN/OASL	18
GO:0002821	positive regulation of adaptive immune response	14/549	115/18800	6.61041e-06	0.000174084	0.000124362	IL1B/CD55/NLRP3/SLC11A1/NFKBIZ/PTPRC/RIPK2/IL1R1/CLEC7A/HLA-F/ADA/TGFB1/IL23A/ARID5A	14
GO:0010001	glial cell differentiation	20/549	218/18800	6.61435e-06	0.000174084	0.000124362	S100A9/S100A8/IL1B/TNFRSF1B/C5AR1/CTNNB1/B4GALT5/LDLR/VIM/FPR2/TLR2/NDRG1/PRDM8/NRG1/ADORA2A/PTEN/MAP2K1/PSEN1/TGFB1/LYN	20
GO:0051051	negative regulation of transport	32/549	464/18800	6.88144e-06	0.000180155	0.000128699	IL1B/PTGS2/TNFRSF1B/THBS1/PPIF/CD36/OAZ1/NFKB1/SLC43A2/OXSR1/LILRB2/PIM3/PRKCB/GSTO1/RABGEF1/RAP1B/SESTD1/INHBA/TLR2/PLSCR1/NRG1/PID1/IRS2/PTEN/LRRK2/INSIG1/UBE2J1/HLA-F/ADA/SLC9A3R1/PICALM/PTK2B	32
GO:0042832	defense response to protozoan	7/549	26/18800	7.07323e-06	0.000184202	0.000131589	SLC11A1/MYD88/LYST/CLEC7A/BCL3/GBP2/IL10	7
GO:0006959	humoral immune response	25/549	317/18800	7.33598e-06	0.000190044	0.000135763	S100A9/FCN1/CXCL2/LYZ/IL1B/CD55/CXCL3/SLC11A1/CXCL8/RPL30/RPL39/CFP/TREM1/CFD/S100A12/PTPRC/NOTCH2/ACOD1/BCL3/BST1/IGKC/WFDC2/POU2F2/CXCL1/RGCC	25
GO:0070374	positive regulation of ERK1 and ERK2 cascade	20/549	220/18800	7.58578e-06	0.000194638	0.000139045	CD44/C5AR1/IL1A/CD36/CCL20/CFLAR/MARCO/PTPRC/FPR2/GLIPR2/RAP1B/RIPK2/NRG1/NOTCH2/PTEN/MAP2K1/RAPGEF2/TGFB1/BRAF/PTK2B	20
GO:0008630	intrinsic apoptotic signaling pathway in response to DNA damage	13/549	101/18800	7.592e-06	0.000194638	0.000139045	BCL2A1/SOD2/CD44/TNFRSF1B/TPT1/RPL26/MCL1/CDKN1A/CRIP1/BID/SKIL/DDIT4/BCL3	13
GO:0002761	regulation of myeloid leukocyte differentiation	14/549	117/18800	8.09587e-06	0.000206486	0.000147509	TNFAIP6/CTNNB1/INHBA/CEBPB/TESC/RUNX1/NOTCH2/RARA/LILRB3/IRF7/TGFB1/IL23A/LYN/EVI2B	14
GO:0002700	regulation of production of molecular mediator of immune response	17/549	167/18800	8.2376e-06	0.000207508	0.000148239	IL1B/CD55/NLRP3/TNFRSF1B/CD36/IRAK3/PTPRC/DDX21/BCL6/SLC7A5/FFAR2/IL1R1/CLEC7A/HLA-F/TGFB1/ARID5A/IL10	17
GO:0045069	regulation of viral genome replication	12/549	87/18800	8.24212e-06	0.000207508	0.000148239	PABPC1/CXCL8/DDX3X/IFITM2/APOBEC3A/TNIP1/ISG20/PLSCR1/IFITM3/N4BP1/OASL/TRIM38	12
GO:0036293	response to decreased oxygen levels	24/549	299/18800	8.28787e-06	0.000207508	0.000148239	SOD2/PTGS2/THBS1/BACH1/IL1A/CFLAR/VEGFA/NFE2L2/CARD16/TLR2/CAPN2/NDRG1/PMAIP1/BNIP3L/SMAD3/DDIT4/PTEN/ADA/MECP2/HK2/PLK3/PTK2B/AGTRAP/RGCC	24
GO:0002827	positive regulation of T-helper 1 type immune response	6/549	18/18800	8.30366e-06	0.000207508	0.000148239	IL1B/SLC11A1/RIPK2/IL1R1/IL23A/ARID5A	6
GO:0042326	negative regulation of phosphorylation	28/549	382/18800	8.44182e-06	0.000209615	0.000149744	IL1B/SAMSN1/TNFAIP3/PPP1R15B/CDKN1A/FBP1/IRAK3/SH3BP5/PTPRC/DUSP6/C9orf72/SOCS3/RABGEF1/INHBA/PDE4D/PID1/IRS2/ADORA2A/SORL1/SPAG9/DDIT4/PTEN/LRRK2/PSEN1/TGFB1/HIPK3/LYN/PMEPA1	28
GO:2001243	negative regulation of intrinsic apoptotic signaling pathway	13/549	102/18800	8.47273e-06	0.000209615	0.000149744	SOD2/CD44/PTGS2/PLAUR/TPT1/DDX3X/PPIF/MCL1/IVNS1ABP/YBX3/NFE2L2/BID/LRRK2	13
GO:0050870	positive regulation of T cell activation	20/549	223/18800	9.28552e-06	0.00022804	0.000162906	IL1B/CD55/NLRP3/NFKBIZ/IL1A/LILRB2/AIF1/MAP3K8/PTPRC/FYN/BCL6/RIPK2/RUNX1/RARA/PNP/ADA/TNFSF14/IL23A/LYN/VSIR	20
GO:0001562	response to protozoan	7/549	27/18800	9.30963e-06	0.00022804	0.000162906	SLC11A1/MYD88/LYST/CLEC7A/BCL3/GBP2/IL10	7
GO:0032760	positive regulation of tumor necrosis factor production	13/549	103/18800	9.44228e-06	0.00023015	0.000164414	THBS1/IL1A/CD36/LILRA5/PTPRC/MYD88/TLR2/RIPK2/CLEC7A/LRRK2/PSEN1/IL23A/ARID5A	13
GO:2001244	positive regulation of intrinsic apoptotic signaling pathway	10/549	61/18800	9.81812e-06	0.000238138	0.00017012	S100A9/S100A8/RPL26/MCL1/RPS7/BID/SFPQ/SKIL/PMAIP1/SLC9A3R1	10
GO:0048660	regulation of smooth muscle cell proliferation	17/549	170/18800	1.04451e-05	0.000252109	0.000180101	EREG/SOD2/PTGS2/TNFAIP3/THBS1/CDKN1A/CTNNB1/AIF1/MYD88/HBEGF/PTGIR/IL6R/PTEN/ERN1/TGFB1/TCF7L2/IL10	17
GO:0050920	regulation of chemotaxis	20/549	225/18800	1.0602e-05	0.000254655	0.000181919	CXCL8/C5AR1/TNFAIP6/THBS1/OXSR1/VEGFA/SEMA6B/AIF1/FPR2/IL6R/RIPOR2/GPSM3/SMAD3/BST1/F3/TNFSF14/TGFB1/IL23A/PTK2B/LYN	20
GO:0045834	positive regulation of lipid metabolic process	16/549	153/18800	1.07473e-05	0.000255663	0.00018264	IL1B/PTGS2/IL1A/FGR/LDLR/FPR2/FLT1/CAPN2/STARD4/IRS2/MFSD2A/TGFB1/POR/PTK2B/LYN/ABHD5	16
GO:2001236	regulation of extrinsic apoptotic signaling pathway	16/549	153/18800	1.07473e-05	0.000255663	0.00018264	IL1B/TNFAIP3/THBS1/IL1A/DDX3X/MCL1/CFLAR/G0S2/PTPRC/BID/INHBA/SKIL/PMAIP1/PTEN/TCF7L2/ITPRIP	16
GO:0002702	positive regulation of production of molecular mediator of immune response	14/549	120/18800	1.08793e-05	0.000257562	0.000183997	IL1B/CD55/NLRP3/CD36/PTPRC/DDX21/SLC7A5/FFAR2/IL1R1/CLEC7A/HLA-F/TGFB1/ARID5A/IL10	14
GO:0048732	gland development	30/549	431/18800	1.11439e-05	0.000262571	0.000187575	SOD2/AREG/TNFAIP3/CFLAR/VEGFA/CRIP1/TSPO/CTNNB1/JARID2/MSN/CYP1B1/CEBPB/DNAAF1/SRSF5/VDR/NRG1/NOTCH2/RARA/TGM2/IRS2/SMAD3/PTEN/SP3/MAP2K1/ADA/SLC9A3R1/PSEN1/TGFB1/HK2/IL10	30
GO:0032731	positive regulation of interleukin-1 beta production	10/549	62/18800	1.1404e-05	0.000267427	0.000191044	NLRP3/CD36/LILRA5/MYD88/MEFV/RIPK2/SMAD3/CLEC7A/MNDA/GBP5	10
GO:0031330	negative regulation of cellular catabolic process	22/549	265/18800	1.15771e-05	0.000270205	0.000193028	TIMP1/PABPC1/SLC11A1/MCL1/RPL11/RPS7/YBX3/TSPO/RPL23/MYD88/NAF1/RYBP/EIF4G2/ZFP36/SORL1/LRRK2/N4BP1/PSEN1/MFSD2A/QSOX1/SEC22B/IL10	22
GO:0032695	negative regulation of interleukin-12 production	6/549	19/18800	1.18374e-05	0.000274251	0.000195919	THBS1/NFKB1/LILRA5/IRAK3/MEFV/IL10	6
GO:0045637	regulation of myeloid cell differentiation	19/549	208/18800	1.19167e-05	0.000274251	0.000195919	NFKBIA/TNFAIP6/CTNNB1/INHBA/CEBPB/CSF3R/TESC/RUNX1/ZFP36/NOTCH2/RARA/LILRB3/IRF7/TGFB1/IL23A/PTK2B/LYN/PURB/EVI2B	19
GO:0071902	positive regulation of protein serine/threonine kinase activity	19/549	208/18800	1.19167e-05	0.000274251	0.000195919	IL1B/THBS1/DDX3X/ACSL1/S100A12/VEGFA/PTPRC/FLT1/AKAP13/LRRK2/MAP2K1/SYAP1/RAPGEF2/ERN1/PSEN1/TGFB1/PTK2B/PIK3R5/RGCC	19
GO:0002269	leukocyte activation involved in inflammatory response	9/549	50/18800	1.24582e-05	0.000285385	0.000203873	C5AR1/LDLR/AIF1/PTPRC/MYD88/FPR2/TLR2/LRRK2/SPHK1	9
GO:0048659	smooth muscle cell proliferation	17/549	173/18800	1.31672e-05	0.000299354	0.000213851	EREG/SOD2/PTGS2/TNFAIP3/THBS1/CDKN1A/CTNNB1/AIF1/MYD88/HBEGF/PTGIR/IL6R/PTEN/ERN1/TGFB1/TCF7L2/IL10	17
GO:0048525	negative regulation of viral process	12/549	91/18800	1.3189e-05	0.000299354	0.000213851	FCN1/PTX3/IFITM2/APOBEC3A/TNIP1/ISG20/PLSCR1/ZFP36/IFITM3/N4BP1/TRIM25/OASL	12
GO:0002573	myeloid leukocyte differentiation	19/549	210/18800	1.36556e-05	0.00030853	0.000220407	TNFAIP6/VEGFA/CTNNB1/INHBA/TLR2/CEBPB/TESC/RUNX1/NOTCH2/RARA/LILRB3/IRF7/SP3/PSEN1/ITGB8/TGFB1/IL23A/LYN/EVI2B	19
GO:0051346	negative regulation of hydrolase activity	27/549	371/18800	1.38798e-05	0.000311513	0.000222538	TIMP1/CD44/SERPINA1/PTGS2/PLAUR/SERPINB9/THBS1/APLP2/DDX3X/CSTA/SERPINB1/PTX3/SERPINB2/BIRC3/VEGFA/CARD16/TNFAIP8/FKBP1A/ADORA2A/SORL1/LRRK2/WFDC2/TNFSF14/CAST/PICALM/POR/SERPINB8	27
GO:0032729	positive regulation of interferon-gamma production	11/549	77/18800	1.39136e-05	0.000311513	0.000222538	IL1B/SLC11A1/PDE4B/RIPK2/PDE4D/SLC7A5/IL1R1/CLEC7A/BCL3/IL23A/ARID5A	11
GO:0034612	response to tumor necrosis factor	21/549	249/18800	1.43679e-05	0.000315971	0.000225723	PTGS2/CXCL8/NFKBIA/TNFRSF1B/TNFAIP3/THBS1/CCL20/GCH1/NFKB1/YBX3/BIRC3/NFE2L2/LIMS1/CARD16/CYP1B1/ZFP36/ACOD1/PID1/PTK2B/GBP2/SPHK1	21
GO:0007229	integrin-mediated signaling pathway	13/549	107/18800	1.43681e-05	0.000315971	0.000225723	TIMP1/FLNA/FGR/PLEK/LIMS1/FN1/ITGA5/HCK/BST1/ITGAX/ITGB8/NEDD9/PTK2B	13
GO:0045621	positive regulation of lymphocyte differentiation	13/549	107/18800	1.43681e-05	0.000315971	0.000225723	NLRP3/NFKBIZ/LILRB2/PTPRC/BCL6/RIPK2/RUNX1/RARA/PNP/ADA/IL23A/VSIR/IL10	13
GO:1903557	positive regulation of tumor necrosis factor superfamily cytokine production	13/549	107/18800	1.43681e-05	0.000315971	0.000225723	THBS1/IL1A/CD36/LILRA5/PTPRC/MYD88/TLR2/RIPK2/CLEC7A/LRRK2/PSEN1/IL23A/ARID5A	13
GO:0030888	regulation of B cell proliferation	10/549	64/18800	1.52476e-05	0.000333828	0.000238479	CDKN1A/PTPRC/BCL6/IRS2/MNDA/BST1/ADA/PELI1/LYN/IL10	10
GO:0010575	positive regulation of vascular endothelial growth factor production	7/549	29/18800	1.55533e-05	0.000339021	0.000242189	IL1B/PTGS2/C5AR1/IL1A/CYP1B1/SULF2/TGFB1	7
GO:0046631	alpha-beta T cell activation	16/549	158/18800	1.6147e-05	0.000349028	0.000249337	CD55/NLRP3/NFKBIZ/PTPRC/BCL6/RIPK2/RUNX1/IL6R/RARA/ADORA2A/BCL3/PNP/ADA/IL23A/VSIR/IRF1	16
GO:0032386	regulation of intracellular transport	25/549	332/18800	1.6224e-05	0.000349028	0.000249337	IL1B/PTGS2/EHD1/FLNA/LCP1/CD36/OAZ1/MSN/FYN/BNIP3L/SMAD3/SORL1/NUP58/LRRK2/MAP2K1/INSIG1/UBE2J1/PSEN1/NDEL1/MX2/TGFB1/PLK3/RAB21/NUP214/TCF7L2	25
GO:0062197	cellular response to chemical stress	25/549	332/18800	1.6224e-05	0.000349028	0.000249337	SOD2/PTGS2/TNFAIP3/PNPLA8/DDX3X/KDM6B/PPIF/MCL1/CD36/GCH1/YBX3/OXSR1/NFE2L2/TSPO/CTNNB1/AIF1/CYP1B1/FYN/SFPQ/CAMKK2/LRRK2/ERN1/STK24/SPHK1/IL10	25
GO:0033002	muscle cell proliferation	20/549	233/18800	1.77169e-05	0.000379494	0.000271101	EREG/SOD2/PTGS2/TNFAIP3/THBS1/CFLAR/CDKN1A/CTNNB1/AIF1/JARID2/MYD88/HBEGF/PTGIR/RUNX1/IL6R/PTEN/ERN1/TGFB1/TCF7L2/IL10	20
GO:0045582	positive regulation of T cell differentiation	12/549	94/18800	1.84405e-05	0.000393292	0.000280959	NLRP3/NFKBIZ/LILRB2/PTPRC/BCL6/RIPK2/RUNX1/RARA/PNP/ADA/IL23A/VSIR	12
GO:0038094	Fc-gamma receptor signaling pathway	7/549	30/18800	1.97793e-05	0.000420034	0.000300063	FGR/MYO1G/CLEC4E/PTPRC/FYN/HCK/LYN	7
GO:0071347	cellular response to interleukin-1	13/549	111/18800	2.14216e-05	0.000452967	0.000323589	IL1B/CXCL8/IL1RN/CCL20/NFKB1/IRAK3/MYD88/CEBPB/ACOD1/IL1R1/IRAK2/KMO/GBP2	13
GO:0002902	regulation of B cell apoptotic process	6/549	21/18800	2.25244e-05	0.000474258	0.000338799	BCL6/IRS2/PTEN/ADA/LYN/IL10	6
GO:1903321	negative regulation of protein modification by small protein conjugation or removal	12/549	96/18800	2.28799e-05	0.000479703	0.000342689	TNFAIP3/RPL11/IVNS1ABP/RPS7/TSPO/CTNNB1/RPL37/RPL23/FYN/DCUN1D3/N4BP1/PSEN1	12
GO:0071674	mononuclear cell migration	18/549	199/18800	2.29776e-05	0.000479718	0.0003427	C5AR1/THBS1/CCL20/MYO1G/JAML/S100A12/OXSR1/AIF1/FPR2/FLT1/MSN/IL6R/RIPOR2/TNFSF14/PECAM1/PTK2B/LYN/STK10	18
GO:0030098	lymphocyte differentiation	27/549	382/18800	2.33139e-05	0.000484695	0.000346255	IL1B/NLRP3/NFKBIZ/IL1A/CLEC4E/LILRB2/CTNNB1/PTPRC/PRELID1/INHBA/BCL6/RIPK2/RUNX1/IL6R/NOTCH2/RARA/IRF2BP2/SP3/BCL3/PNP/ADA/IL23A/PTK2B/NFIL3/VSIR/IRF1/IL10	27
GO:0034142	toll-like receptor 4 signaling pathway	8/549	42/18800	2.4707e-05	0.000511507	0.000365409	NFKBIA/TNFAIP3/TNIP3/NINJ1/RIPK2/ACOD1/PELI1/LYN	8
GO:0001933	negative regulation of protein phosphorylation	25/549	341/18800	2.5433e-05	0.000524343	0.000374579	IL1B/SAMSN1/TNFAIP3/PPP1R15B/CDKN1A/IRAK3/SH3BP5/PTPRC/DUSP6/C9orf72/SOCS3/RABGEF1/PDE4D/PID1/ADORA2A/SORL1/SPAG9/DDIT4/PTEN/LRRK2/PSEN1/TGFB1/HIPK3/LYN/PMEPA1	25
GO:0043405	regulation of MAP kinase activity	17/549	183/18800	2.73928e-05	0.000562405	0.000401769	IL1B/THBS1/S100A12/VEGFA/IRAK3/PTPRC/FLT1/AKAP13/SORL1/LRRK2/ERN1/PSEN1/TGFB1/PTK2B/HIPK3/LYN/PIK3R5	17
GO:0032602	chemokine production	12/549	98/18800	2.8222e-05	0.000574661	0.000410524	IL1B/TREM1/DDX3X/AIF1/MYD88/MEFV/TLR2/RIPK2/IL6R/FFAR2/CLEC7A/IL10	12
GO:0150115	cell-substrate junction organization	12/549	98/18800	2.8222e-05	0.000574661	0.000410524	THBS1/S100A10/VEGFA/MAP4K4/LIMS1/FN1/ITGA5/SMAD3/PTEN/IQSEC1/PTK2B/ACTN1	12
GO:1903034	regulation of response to wounding	16/549	166/18800	2.98686e-05	0.000605696	0.000432695	FLNA/TNFAIP3/THBS1/CD36/SERPINB2/NFE2L2/THBD/HBEGF/SMAD3/CLEC7A/PTEN/MAP2K1/F3/NDEL1/STK24/IL10	16
GO:0046635	positive regulation of alpha-beta T cell activation	10/549	69/18800	3.00373e-05	0.000606631	0.000433363	CD55/NLRP3/NFKBIZ/PTPRC/RIPK2/RUNX1/RARA/PNP/ADA/IL23A	10
GO:0044546	NLRP3 inflammasome complex assembly	6/549	22/18800	3.02098e-05	0.000607634	0.00043408	NLRP3/DDX3X/CD36/MYD88/MEFV/GBP5	6
GO:0019932	second-messenger-mediated signaling	23/549	303/18800	3.10061e-05	0.000619171	0.000442321	CXCL8/THBS1/CD36/CCL20/FPR1/VEGFA/CCRL2/PLEK/PTPRC/FPR2/GSTO1/PDE4D/NRG1/SLC24A4/CLEC7A/CAMKK2/LRRK2/RAPGEF2/BST1/ADA/NFAT5/PTK2B/SPHK1	23
GO:0035456	response to interferon-beta	7/549	32/18800	3.10867e-05	0.000619171	0.000442321	IFITM2/CAPN2/PLSCR1/ACOD1/IFITM3/MNDA/IRF1	7
GO:0070482	response to oxygen levels	24/549	324/18800	3.11587e-05	0.000619171	0.000442321	SOD2/PTGS2/THBS1/BACH1/IL1A/CFLAR/VEGFA/NFE2L2/CARD16/TLR2/CAPN2/NDRG1/PMAIP1/BNIP3L/SMAD3/DDIT4/PTEN/ADA/MECP2/HK2/PLK3/PTK2B/AGTRAP/RGCC	24
GO:0048608	reproductive structure development	29/549	433/18800	3.17345e-05	0.000628089	0.000448692	EREG/PTGS2/RETN/TNFAIP6/BASP1/IL1A/PTX3/YBX3/VEGFA/CRIP1/CTNNB1/SOCS3/INHBA/CYP1B1/CEBPB/VDR/NOTCH2/RARA/PTEN/SP3/NCOA4/MAP2K1/ADA/ITGB8/TIPARP/ADAM19/FNDC3A/MMP19/IL10	29
GO:0030217	T cell differentiation	21/549	263/18800	3.25497e-05	0.000641658	0.000458385	IL1B/NLRP3/NFKBIZ/IL1A/CLEC4E/LILRB2/CTNNB1/PTPRC/PRELID1/BCL6/RIPK2/RUNX1/IL6R/RARA/SP3/BCL3/PNP/ADA/IL23A/VSIR/IRF1	21
GO:0002467	germinal center formation	5/549	14/18800	3.35476e-05	0.000656132	0.000468725	TNFAIP3/BCL6/NFKB2/BCL3/ADA	5
GO:0033157	regulation of intracellular protein transport	19/549	224/18800	3.36844e-05	0.000656132	0.000468725	IL1B/PTGS2/FLNA/LCP1/CD36/OAZ1/FYN/BNIP3L/SMAD3/SORL1/NUP58/LRRK2/INSIG1/UBE2J1/PSEN1/NDEL1/TGFB1/PLK3/TCF7L2	19
GO:0046777	protein autophosphorylation	19/549	224/18800	3.36844e-05	0.000656132	0.000468725	DDX3X/FGR/OXSR1/VEGFA/IRAK3/PIM3/PTPRC/FLT1/FYN/CAMKK2/HCK/LRRK2/STK17B/ERN1/PTK2B/LYN/STK10/STK24/NBN	19
GO:0002443	leukocyte mediated immunity	30/549	457/18800	3.38144e-05	0.000656132	0.000468725	IL1B/CD55/NLRP3/TNFRSF1B/STXBP2/SERPINB9/TREM1/FGR/MYO1G/PTPRC/MYD88/RABGEF1/LYST/DDX21/BCL6/ARL8B/IL1R1/CLEC7A/IRF7/BCL3/HLA-F/RNF19B/KMT2E/IGKC/TGFB1/IL23A/LYN/ARID5A/IL10/NBN	30
GO:0022604	regulation of cell morphogenesis	23/549	305/18800	3.43673e-05	0.000661759	0.000472745	CD44/FLNA/LST1/S100A10/FGR/VEGFA/LIMS1/CDC42EP2/MSN/CDC42EP3/FYN/FN1/SPAG9/FGD4/EPB41L3/HCK/DIAPH1/SLC9A3R1/MFSD2A/NEDD9/RAB21/PTK2B/CUX1	23
GO:0043406	positive regulation of MAP kinase activity	13/549	116/18800	3.43719e-05	0.000661759	0.000472745	IL1B/THBS1/S100A12/VEGFA/PTPRC/FLT1/AKAP13/LRRK2/ERN1/PSEN1/TGFB1/PTK2B/PIK3R5	13
GO:0061458	reproductive system development	29/549	436/18800	3.59747e-05	0.000689934	0.000492873	EREG/PTGS2/RETN/TNFAIP6/BASP1/IL1A/PTX3/YBX3/VEGFA/CRIP1/CTNNB1/SOCS3/INHBA/CYP1B1/CEBPB/VDR/NOTCH2/RARA/PTEN/SP3/NCOA4/MAP2K1/ADA/ITGB8/TIPARP/ADAM19/FNDC3A/MMP19/IL10	29
GO:0002460	adaptive immune response based on somatic recombination of immune receptors built from immunoglobulin superfamily domains	26/549	370/18800	3.63267e-05	0.000693994	0.000495773	IL1B/CD55/NLRP3/SLC11A1/TNFRSF1B/TNFAIP3/NFKBIZ/MYO1G/PTPRC/MYD88/BCL6/RIPK2/IL6R/IL1R1/NFKB2/CLEC7A/IRF7/BCL3/HLA-F/ADA/IGKC/TGFB1/IL23A/ARID5A/IL10/NBN	26
GO:0071900	regulation of protein serine/threonine kinase activity	26/549	372/18800	3.97807e-05	0.00075537	0.000539619	IL1B/TNFAIP3/THBS1/DDX3X/ACSL1/CDKN1A/S100A12/VEGFA/IRAK3/PTPRC/FLT1/AKAP13/SORL1/PTEN/LRRK2/MAP2K1/SYAP1/RAPGEF2/ERN1/PSEN1/TGFB1/PTK2B/HIPK3/LYN/PIK3R5/RGCC	26
GO:0140632	inflammasome complex assembly	6/549	23/18800	3.9868e-05	0.00075537	0.000539619	NLRP3/DDX3X/CD36/MYD88/MEFV/GBP5	6
GO:0072331	signal transduction by p53 class mediator	16/549	170/18800	3.99974e-05	0.00075537	0.000539619	CD44/RPL26/RPL11/CDKN1A/RPS7/RPL37/RPL23/NDRG1/PMAIP1/TP53BP2/DDIT4/JMY/BCL3/C16orf72/PLK3/NBN	16
GO:1903036	positive regulation of response to wounding	10/549	72/18800	4.38001e-05	0.000824041	0.000588676	FLNA/THBS1/CD36/NFE2L2/THBD/HBEGF/CLEC7A/F3/NDEL1/STK24	10
GO:0071356	cellular response to tumor necrosis factor	19/549	229/18800	4.55787e-05	0.000854256	0.000610261	CXCL8/NFKBIA/TNFRSF1B/TNFAIP3/THBS1/CCL20/NFKB1/YBX3/BIRC3/NFE2L2/LIMS1/CARD16/CYP1B1/ZFP36/ACOD1/PID1/PTK2B/GBP2/SPHK1	19
GO:0090322	regulation of superoxide metabolic process	7/549	34/18800	4.72338e-05	0.000881935	0.000630034	CD36/GCH1/NFE2L2/FPR2/CLEC7A/BST1/TGFB1	7
GO:0032732	positive regulation of interleukin-1 production	10/549	73/18800	4.94457e-05	0.000919765	0.000657059	NLRP3/CD36/LILRA5/MYD88/MEFV/RIPK2/SMAD3/CLEC7A/MNDA/GBP5	10
GO:0032740	positive regulation of interleukin-17 production	6/549	24/18800	5.18522e-05	0.000953772	0.000681353	MYD88/SLC7A5/TGFB1/IL23A/ARID5A/SPHK1	6
GO:0048143	astrocyte activation	6/549	24/18800	5.18522e-05	0.000953772	0.000681353	IL1B/C5AR1/LDLR/FPR2/ADORA2A/PSEN1	6
GO:0050820	positive regulation of coagulation	6/549	24/18800	5.18522e-05	0.000953772	0.000681353	THBS1/CD36/NFE2L2/THBD/F3/PSEN1	6
GO:0042129	regulation of T cell proliferation	16/549	174/18800	5.30451e-05	0.000972101	0.000694447	IL1B/CD55/TNFRSF1B/IL1A/LILRB2/CTNNB1/AIF1/PTPRC/CEBPB/RIPK2/PNP/IL23A/PELI1/VSIR/IRF1/IL10	16
GO:0071375	cellular response to peptide hormone stimulus	22/549	294/18800	5.68156e-05	0.00103736	0.000741064	ATP2B1/IL1B/CFLAR/NFKB1/FBP1/NFE2L2/PRKCB/SOCS3/CYP1B1/JAK1/SRSF5/PID1/PTPRE/IRS2/SORL1/INSIG1/SYAP1/NDEL1/POR/LYN/AGTRAP/OSBPL8	22
GO:0050869	negative regulation of B cell activation	7/549	35/18800	5.75679e-05	0.00104479	0.000746371	SAMSN1/TNFAIP3/INHBA/BCL6/MNDA/LYN/IL10	7
GO:0045732	positive regulation of protein catabolic process	19/549	233/18800	5.76449e-05	0.00104479	0.000746371	IL1B/TNFRSF1B/TNFAIP3/OAZ1/NFE2L2/LDLR/MSN/RNF144B/LPCAT1/CSNK1A1/SORL1/PTEN/LRRK2/RNF19B/PSEN1/TIPARP/PLK3/PTK2B/SEC22B	19
GO:0001774	microglial cell activation	8/549	47/18800	5.79066e-05	0.0010457	0.000747024	C5AR1/LDLR/AIF1/PTPRC/FPR2/TLR2/LRRK2/SPHK1	8
GO:0019730	antimicrobial humoral response	13/549	122/18800	5.85201e-05	0.00105168	0.000751295	S100A9/CXCL2/LYZ/CXCL3/SLC11A1/CXCL8/RPL30/RPL39/S100A12/ACOD1/BCL3/WFDC2/CXCL1	13
GO:0072503	cellular divalent inorganic cation homeostasis	31/549	494/18800	5.86627e-05	0.00105168	0.000751295	S100A9/S100A8/ATP2B1/CD55/SLC11A1/C5AR1/TPT1/CD52/CD36/FPR1/ATP13A3/CCRL2/PTGER2/PRKCB/PTPRC/FPR2/GSTO1/FYN/PDE4D/PTGIR/VDR/SLC24A4/FKBP1A/TGM2/SMAD3/DIAPH1/PSEN1/SLC39A8/MT2A/PTK2B/LYN	31
GO:0042116	macrophage activation	12/549	106/18800	6.19052e-05	0.00110548	0.000789728	SLC11A1/C5AR1/THBS1/CD93/LDLR/AIF1/PTPRC/FPR2/TLR2/LRRK2/SPHK1/IL10	12
GO:0045089	positive regulation of innate immune response	14/549	140/18800	6.21105e-05	0.00110548	0.000789728	EREG/FCN1/FPR2/FYN/SFPQ/PLSCR1/FFAR2/CLEC7A/IRF7/HCK/MNDA/HLA-F/GBP5/LYN	14
GO:0007160	cell-matrix adhesion	19/549	235/18800	6.46801e-05	0.00114603	0.0008187	CD44/THBS1/S100A10/CD36/VEGFA/MAP4K4/CTNNB1/LIMS1/FN1/BCL6/ITGA5/LYPD3/SMAD3/PTEN/BST1/ITGAX/UTRN/PTK2B/ACTN1	19
GO:0034113	heterotypic cell-cell adhesion	9/549	61/18800	6.48523e-05	0.00114603	0.0008187	CD44/IL1B/IL1RN/NINJ1/LILRB2/PTPRC/ITGA5/ITGAX/IL10	9
GO:0010720	positive regulation of cell development	22/549	297/18800	6.60499e-05	0.00116304	0.000830851	IL1B/FLNA/TNFRSF1B/S100A10/VEGFA/TSPO/CTNNB1/LIMS1/EIF4G2/NUMB/TLR2/FN1/SKIL/TGM2/CLEC7A/MAP2K1/NDEL1/TGFB1/NEDD9/RAB21/LYN/CUX1	22
GO:0038061	NIK/NF-kappaB signaling	14/549	141/18800	6.71478e-05	0.00117402	0.000838692	IL1B/NLRP3/NFKBIA/DDX3X/BIRC3/LIMS1/REL/TLR2/NFKB2/BCL3/NFAT5/TNFSF14/IL23A/SPHK1	14
GO:0070555	response to interleukin-1	14/549	141/18800	6.71478e-05	0.00117402	0.000838692	IL1B/CXCL8/IL1RN/CCL20/NFKB1/IRAK3/MYD88/CEBPB/RIPK2/ACOD1/IL1R1/IRAK2/KMO/GBP2	14
GO:0006953	acute-phase response	8/549	48/18800	6.77312e-05	0.00117591	0.000840042	SERPINA1/IL1B/PTGS2/IL1A/CEBPB/FN1/PLSCR1/IL6R	8
GO:0061028	establishment of endothelial barrier	8/549	48/18800	6.77312e-05	0.00117591	0.000840042	IL1B/VEGFA/MYD88/MSN/RAP1B/PDE4D/RAPGEF2/PECAM1	8
GO:0002703	regulation of leukocyte mediated immunity	19/549	236/18800	6.84752e-05	0.00118467	0.000846301	IL1B/CD55/NLRP3/TNFRSF1B/STXBP2/SERPINB9/FGR/PTPRC/RABGEF1/DDX21/BCL6/IL1R1/CLEC7A/HLA-F/TGFB1/IL23A/LYN/ARID5A/IL10	19
GO:0042177	negative regulation of protein catabolic process	13/549	124/18800	6.93275e-05	0.00119523	0.000853848	TIMP1/FLNA/RPL11/RPS7/IRAK3/RPL23/RYBP/FYN/NRG1/SMAD3/N4BP1/PSEN1/IL10	13
GO:0060284	regulation of cell development	31/549	500/18800	7.33043e-05	0.00125941	0.000899693	IL1B/FLNA/TNFRSF1B/S100A10/IL1A/VEGFA/TSPO/SEMA6B/CTNNB1/LDLR/LIMS1/EIF4G2/NUMB/TLR2/FN1/SKIL/NOTCH2/TGM2/SORL1/CLEC7A/PTEN/LRRK2/MAP2K1/RAPGEF2/PSEN1/NDEL1/TGFB1/NEDD9/RAB21/LYN/CUX1	31
GO:0050777	negative regulation of immune response	16/549	179/18800	7.45263e-05	0.00127597	0.000911525	SAMSN1/CD55/TNFAIP3/SERPINB9/FGR/IRAK3/PTPRC/RABGEF1/FYN/BCL6/ACOD1/USP15/HCK/HLA-F/LYN/IL10	16
GO:0007044	cell-substrate junction assembly	11/549	92/18800	7.54797e-05	0.00128341	0.000916841	THBS1/S100A10/VEGFA/MAP4K4/LIMS1/FN1/ITGA5/SMAD3/PTEN/PTK2B/ACTN1	11
GO:1900407	regulation of cellular response to oxidative stress	11/549	92/18800	7.54797e-05	0.00128341	0.000916841	SOD2/PNPLA8/MCL1/CD36/GCH1/NFE2L2/CTNNB1/FYN/SFPQ/LRRK2/IL10	11
GO:2001056	positive regulation of cysteine-type endopeptidase activity	14/549	143/18800	7.83006e-05	0.00132682	0.000947849	S100A9/S100A8/NLRP3/DDX3X/CFLAR/BID/MEFV/FYN/RIPK2/PMAIP1/SMAD3/CLEC7A/F3/CYCS	14
GO:0009991	response to extracellular stimulus	30/549	479/18800	7.97399e-05	0.0013466	0.000961978	SOD2/ATP2B1/PTGS2/IL1A/UPP1/ACSL1/CDKN1A/NFE2L2/TSPO/LDLR/KYNU/AIF1/PTPRC/GABARAPL1/ASGR1/CYP1B1/PMAIP1/ZFP36/VDR/RARA/RXRA/SORL1/LRRK2/JMY/MBD2/MFSD2A/TRIM25/POR/LYN/STK24	30
GO:0051098	regulation of binding	25/549	366/18800	8.06335e-05	0.00135706	0.000969449	NFKBIA/PLAUR/S100A10/RPL11/CDKN1A/CTNNB1/C9orf72/CARD16/RIPK2/RARA/RIPOR2/FKBP1A/CSNK1A1/SMAD3/SORL1/LRRK2/BCL3/RAPGEF2/MBD2/PSEN1/TGFB1/TCF7L2/DOT1L/IL10/IFIT2	25
GO:0001783	B cell apoptotic process	6/549	26/18800	8.43961e-05	0.00140603	0.00100444	BCL6/IRS2/PTEN/ADA/LYN/IL10	6
GO:0002433	immune response-regulating cell surface receptor signaling pathway involved in phagocytosis	6/549	26/18800	8.43961e-05	0.00140603	0.00100444	FGR/MYO1G/PTPRC/FYN/HCK/LYN	6
GO:0038096	Fc-gamma receptor signaling pathway involved in phagocytosis	6/549	26/18800	8.43961e-05	0.00140603	0.00100444	FGR/MYO1G/PTPRC/FYN/HCK/LYN	6
GO:0045619	regulation of lymphocyte differentiation	16/549	181/18800	8.50564e-05	0.00141228	0.0010089	NLRP3/NFKBIZ/LILRB2/PTPRC/PRELID1/INHBA/BCL6/RIPK2/RUNX1/RARA/PNP/ADA/IL23A/VSIR/IRF1/IL10	16
GO:0046638	positive regulation of alpha-beta T cell differentiation	8/549	50/18800	9.15572e-05	0.00150507	0.00107518	NLRP3/NFKBIZ/RIPK2/RUNX1/RARA/PNP/ADA/IL23A	8
GO:1902041	regulation of extrinsic apoptotic signaling pathway via death domain receptors	8/549	50/18800	9.15572e-05	0.00150507	0.00107518	TNFAIP3/THBS1/DDX3X/CFLAR/SKIL/PMAIP1/PTEN/ITPRIP	8
GO:2001238	positive regulation of extrinsic apoptotic signaling pathway	8/549	50/18800	9.15572e-05	0.00150507	0.00107518	THBS1/G0S2/PTPRC/BID/INHBA/SKIL/PMAIP1/PTEN	8
GO:0019722	calcium-mediated signaling	17/549	202/18800	9.50258e-05	0.00155637	0.00111184	CXCL8/CCL20/CCRL2/PLEK/PTPRC/FPR2/GSTO1/NRG1/SLC24A4/CLEC7A/CAMKK2/LRRK2/BST1/ADA/NFAT5/PTK2B/SPHK1	17
GO:0009620	response to fungus	9/549	64/18800	9.53073e-05	0.00155637	0.00111184	S100A9/S100A8/COTL1/CLEC4E/PTX3/S100A12/MYD88/CLEC7A/USP15	9
GO:0002544	chronic inflammatory response	5/549	17/18800	9.64175e-05	0.00156418	0.00111741	S100A9/S100A8/TNFAIP3/THBS1/IL10	5
GO:0034134	toll-like receptor 2 signaling pathway	5/549	17/18800	9.64175e-05	0.00156418	0.00111741	TNFAIP3/TLR2/RIPK2/ACOD1/LYN	5
GO:0046632	alpha-beta T cell differentiation	12/549	111/18800	9.72295e-05	0.00157013	0.00112166	NLRP3/NFKBIZ/BCL6/RIPK2/RUNX1/IL6R/RARA/BCL3/PNP/ADA/IL23A/IRF1	12
GO:0006970	response to osmotic stress	10/549	79/18800	9.80538e-05	0.00157013	0.00112166	AQP9/PTGS2/DDX3X/YBX3/OXSR1/TSPO/NFAT5/KMO/PLK3/PTK2B	10
GO:0048145	regulation of fibroblast proliferation	10/549	79/18800	9.80538e-05	0.00157013	0.00112166	EREG/FTH1/SOD2/S100A6/CDKN1A/FOSL2/CTNNB1/IFI30/FN1/SPHK1	10
GO:0048708	astrocyte differentiation	10/549	79/18800	9.80538e-05	0.00157013	0.00112166	S100A9/S100A8/IL1B/C5AR1/LDLR/VIM/FPR2/ADORA2A/MAP2K1/PSEN1	10
GO:0002369	T cell cytokine production	7/549	38/18800	0.000100154	0.00159345	0.00113833	IL1B/CD55/NLRP3/TNFRSF1B/IL1R1/HLA-F/ARID5A	7
GO:0002724	regulation of T cell cytokine production	7/549	38/18800	0.000100154	0.00159345	0.00113833	IL1B/CD55/NLRP3/TNFRSF1B/IL1R1/HLA-F/ARID5A	7
GO:0016032	viral process	27/549	418/18800	0.000108421	0.00171945	0.00122834	FCN1/CD55/PABPC1/CXCL8/ANPEP/DDX3X/PTX3/CHMP1B/LDLR/CHD1/IFITM2/APOBEC3A/TNIP1/ISG20/PLSCR1/ZFP36/IFITM3/ITGA5/ARL8B/CSNK1A1/IRF7/EIF3A/N4BP1/TRIM25/OASL/VPS37B/TRIM38	27
GO:0050673	epithelial cell proliferation	28/549	443/18800	0.000117494	0.00185181	0.00132289	EREG/AREG/TNFAIP3/C5AR1/THBS1/CFLAR/JAML/NEAT1/SERPINB1/VEGFA/CTNNB1/FLT1/CEBPB/ZFP36/VDR/NOTCH2/LRG1/SMAD3/B4GALT1/PTEN/MAP2K1/ERN1/F3/PSEN1/TGFB1/TCF7L2/IL10/RGCC	28
GO:0034250	positive regulation of cellular amide metabolic process	15/549	167/18800	0.000117516	0.00185181	0.00132289	PABPC1/RPS9/SERP1/THBS1/RPL26/DDX3X/YBX3/NFE2L2/VIM/EIF4G2/CYP1B1/BCL3/AGO2/PICALM/PTK2B	15
GO:0032570	response to progesterone	7/549	39/18800	0.00011902	0.00186957	0.00133557	THBS1/TSPO/PTGER2/CYP1B1/TLR2/ACOD1/TGFB1	7
GO:0048144	fibroblast proliferation	10/549	81/18800	0.000121358	0.00189869	0.00135638	EREG/FTH1/SOD2/S100A6/CDKN1A/FOSL2/CTNNB1/IFI30/FN1/SPHK1	10
GO:2000514	regulation of CD4-positive, alpha-beta T cell activation	9/549	66/18800	0.000121642	0.00189869	0.00135638	CD55/NLRP3/NFKBIZ/BCL6/RIPK2/RUNX1/RARA/IL23A/VSIR	9
GO:0032642	regulation of chemokine production	11/549	97/18800	0.000122517	0.00190634	0.00136185	IL1B/DDX3X/AIF1/MYD88/MEFV/TLR2/RIPK2/IL6R/FFAR2/CLEC7A/IL10	11
GO:0015911	long-chain fatty acid import across plasma membrane	4/549	10/18800	0.000131296	0.00201941	0.00144262	THBS1/CD36/ACSL1/IRS2	4
GO:0060368	regulation of Fc receptor mediated stimulatory signaling pathway	4/549	10/18800	0.000131296	0.00201941	0.00144262	PTPRC/RABGEF1/PLSCR1/LYN	4
GO:0150172	regulation of phosphatidylcholine metabolic process	4/549	10/18800	0.000131296	0.00201941	0.00144262	LDLR/CAPN2/LPCAT1/MFSD2A	4
GO:0002758	innate immune response-activating signal transduction	6/549	28/18800	0.000131417	0.00201941	0.00144262	FCN1/FYN/FFAR2/CLEC7A/HCK/LYN	6
GO:0046637	regulation of alpha-beta T cell differentiation	9/549	67/18800	0.000136936	0.00209771	0.00149855	NLRP3/NFKBIZ/BCL6/RIPK2/RUNX1/RARA/PNP/ADA/IL23A	9
GO:0008360	regulation of cell shape	14/549	151/18800	0.000140619	0.00214086	0.00152938	LST1/FGR/VEGFA/CDC42EP2/MSN/CDC42EP3/FYN/FN1/FGD4/EPB41L3/HCK/DIAPH1/SLC9A3R1/PTK2B	14
GO:0045580	regulation of T cell differentiation	14/549	151/18800	0.000140619	0.00214086	0.00152938	NLRP3/NFKBIZ/LILRB2/PTPRC/PRELID1/BCL6/RIPK2/RUNX1/RARA/PNP/ADA/IL23A/VSIR/IRF1	14
GO:0003158	endothelium development	13/549	133/18800	0.000142174	0.0021579	0.00154155	BTG1/IL1B/KDM6B/VEGFA/CTNNB1/MYD88/MSN/RAP1B/PDE4D/NRG1/RAPGEF2/ITGAX/PECAM1	13
GO:0002286	T cell activation involved in immune response	12/549	116/18800	0.00014865	0.00224245	0.00160195	NLRP3/SLC11A1/LCP1/NFKBIZ/CLEC4E/BCL6/RIPK2/IL6R/RARA/BCL3/PSEN1/IL23A	12
GO:0071675	regulation of mononuclear cell migration	12/549	116/18800	0.00014865	0.00224245	0.00160195	C5AR1/THBS1/CCL20/OXSR1/AIF1/FPR2/MSN/RIPOR2/TNFSF14/PTK2B/LYN/STK10	12
GO:0033273	response to vitamin	10/549	83/18800	0.000149177	0.00224354	0.00160274	SOD2/ATP2B1/PTGS2/IL1A/TSPO/KYNU/VDR/RARA/RXRA/TRIM25	10
GO:0001889	liver development	13/549	134/18800	0.000153339	0.00229916	0.00164246	SOD2/TNFAIP3/CFLAR/JARID2/CEBPB/DNAAF1/SRSF5/NOTCH2/RARA/SMAD3/SP3/ADA/IL10	13
GO:0045446	endothelial cell differentiation	12/549	117/18800	0.000161335	0.00240905	0.00172097	BTG1/IL1B/KDM6B/VEGFA/CTNNB1/MYD88/MSN/RAP1B/PDE4D/NRG1/RAPGEF2/PECAM1	12
GO:0002825	regulation of T-helper 1 type immune response	6/549	29/18800	0.000161642	0.00240905	0.00172097	IL1B/SLC11A1/RIPK2/IL1R1/IL23A/ARID5A	6
GO:0031397	negative regulation of protein ubiquitination	10/549	84/18800	0.000164987	0.00245044	0.00175054	TNFAIP3/RPL11/IVNS1ABP/RPS7/TSPO/RPL37/RPL23/FYN/N4BP1/PSEN1	10
GO:0150077	regulation of neuroinflammatory response	7/549	41/18800	0.00016541	0.00245044	0.00175054	IL1B/PTGS2/TNFRSF1B/LDLR/PTPRC/LRRK2/SPHK1	7
GO:0019058	viral life cycle	22/549	317/18800	0.000169924	0.00250246	0.0017877	FCN1/CD55/PABPC1/CXCL8/ANPEP/DDX3X/PTX3/CHMP1B/LDLR/IFITM2/APOBEC3A/TNIP1/ISG20/PLSCR1/IFITM3/ITGA5/ARL8B/N4BP1/TRIM25/OASL/VPS37B/TRIM38	22
GO:0019216	regulation of lipid metabolic process	23/549	339/18800	0.000169933	0.00250246	0.0017877	IL1B/PTGS2/IL1A/FGR/NFKB1/TSPO/LDLR/FPR2/FLT1/CAPN2/STARD4/LPCAT1/IRS2/SORL1/INSIG1/MBOAT7/MFSD2A/TGFB1/POR/PTK2B/LYN/SPHK1/ABHD5	23
GO:1902882	regulation of response to oxidative stress	11/549	101/18800	0.000176301	0.00258854	0.00184919	SOD2/PNPLA8/MCL1/CD36/GCH1/NFE2L2/CTNNB1/FYN/SFPQ/LRRK2/IL10	11
GO:0001954	positive regulation of cell-matrix adhesion	8/549	55/18800	0.000182728	0.00267496	0.00191093	S100A10/CD36/VEGFA/MAP4K4/LIMS1/SMAD3/UTRN/PTK2B	8
GO:1905952	regulation of lipid localization	14/549	155/18800	0.000185387	0.00270588	0.00193302	IL1B/EHD1/RETN/NFKBIA/THBS1/IL1A/CD36/ACSL1/NFKB1/TSPO/PRELID1/IRS2/OSBPL8/ABHD5	14
GO:0031589	cell-substrate adhesion	24/549	364/18800	0.00019016	0.00276739	0.00197696	CD44/FLNA/THBS1/S100A10/CD36/MYO1G/VEGFA/MAP4K4/CTNNB1/LIMS1/FN1/BCL6/ITGA5/LYPD3/SMAD3/PTEN/BST1/ITGAX/LAMB3/NEDD9/UTRN/PTK2B/LPXN/ACTN1	24
GO:0061008	hepaticobiliary system development	13/549	137/18800	0.000191476	0.00277264	0.00198071	SOD2/TNFAIP3/CFLAR/JARID2/CEBPB/DNAAF1/SRSF5/NOTCH2/RARA/SMAD3/SP3/ADA/IL10	13
GO:0035710	CD4-positive, alpha-beta T cell activation	11/549	102/18800	0.000192507	0.00277264	0.00198071	CD55/NLRP3/NFKBIZ/BCL6/RIPK2/RUNX1/IL6R/RARA/BCL3/IL23A/VSIR	11
GO:0032722	positive regulation of chemokine production	9/549	70/18800	0.000192762	0.00277264	0.00198071	IL1B/DDX3X/AIF1/MYD88/TLR2/RIPK2/IL6R/FFAR2/CLEC7A	9
GO:0032890	regulation of organic acid transport	9/549	70/18800	0.000192762	0.00277264	0.00198071	IL1B/THBS1/IL1A/ACSL1/SLC43A2/IRS2/ADORA2A/PSEN1/KMO	9
GO:0030890	positive regulation of B cell proliferation	7/549	42/18800	0.00019355	0.0027759	0.00198304	CDKN1A/PTPRC/BCL6/IRS2/BST1/ADA/PELI1	7
GO:0070498	interleukin-1-mediated signaling pathway	6/549	30/18800	0.000197108	0.00281875	0.00201365	IL1B/IL1RN/IRAK3/MYD88/IL1R1/IRAK2	6
GO:0071214	cellular response to abiotic stimulus	22/549	323/18800	0.000221425	0.0031483	0.00224907	TIMP1/IL1B/PTGS2/RPL26/DDX3X/CDKN1A/NFKB1/YBX3/OXSR1/CRIP1/TSPO/MAP3K20/MYD88/CARD16/EEF1D/SLC24A4/PTEN/MAP3K2/MTPN/N4BP1/TNFSF14/IRF1	22
GO:0104004	cellular response to environmental stimulus	22/549	323/18800	0.000221425	0.0031483	0.00224907	TIMP1/IL1B/PTGS2/RPL26/DDX3X/CDKN1A/NFKB1/YBX3/OXSR1/CRIP1/TSPO/MAP3K20/MYD88/CARD16/EEF1D/SLC24A4/PTEN/MAP3K2/MTPN/N4BP1/TNFSF14/IRF1	22
GO:0016049	cell growth	29/549	484/18800	0.000222242	0.00314905	0.00224961	S100A9/S100A8/BTG1/DDX3X/CDKN1A/FBP1/VEGFA/SEMA6B/CTNNB1/C9orf72/EIF4G2/CDA/INHBA/AKAP13/HBEGF/FN1/BCL6/DCUN1D3/RASGRP2/SMAD3/SPAG9/EPB41L3/MTPN/MFSD2A/NDEL1/TGFB1/RAB21/PTK2B/SPHK1	29
GO:0052126	movement in host environment	15/549	177/18800	0.000223692	0.00314905	0.00224961	FCN1/CD55/CXCL8/ANPEP/PTX3/CHMP1B/LDLR/IFITM2/PLSCR1/IFITM3/ITGA5/ARL8B/TRIM25/VPS37B/TRIM38	15
GO:0035455	response to interferon-alpha	5/549	20/18800	0.000224659	0.00314905	0.00224961	IFITM2/IFITM3/IFIT3/MX2/IFIT2	5
GO:0042454	ribonucleoside catabolic process	5/549	20/18800	0.000224659	0.00314905	0.00224961	UPP1/APOBEC3A/CDA/PNP/ADA	5
GO:1900225	regulation of NLRP3 inflammasome complex assembly	5/549	20/18800	0.000224659	0.00314905	0.00224961	DDX3X/CD36/MYD88/MEFV/GBP5	5
GO:0046822	regulation of nucleocytoplasmic transport	11/549	104/18800	0.000228729	0.00319703	0.00228389	IL1B/PTGS2/FLNA/CD36/SMAD3/NUP58/PSEN1/MX2/TGFB1/NUP214/TCF7L2	11
GO:0032868	response to insulin	19/549	259/18800	0.000231064	0.00322057	0.0023007	ATP2B1/IL1B/RETN/CFLAR/FBP1/PRKCB/SOCS3/TLR2/SRSF5/PID1/PTPRE/IRS2/SORL1/INSIG1/SYAP1/NDEL1/LYN/OSBPL8/IL10	19
GO:0001558	regulation of cell growth	26/549	415/18800	0.000234138	0.00324782	0.00232017	S100A9/S100A8/BTG1/DDX3X/CDKN1A/FBP1/VEGFA/SEMA6B/EIF4G2/CDA/INHBA/HBEGF/FN1/BCL6/DCUN1D3/RASGRP2/SMAD3/SPAG9/EPB41L3/MTPN/MFSD2A/NDEL1/TGFB1/RAB21/PTK2B/SPHK1	26
GO:0007566	embryo implantation	8/549	57/18800	0.000235644	0.00324782	0.00232017	TIMP1/IL1B/PTGS2/VEGFA/RPL29/ACOD1/VMP1/AGO2	8
GO:0043551	regulation of phosphatidylinositol 3-kinase activity	8/549	57/18800	0.000235644	0.00324782	0.00232017	FGR/FPR2/FLT1/SOCS3/TGFB1/PTK2B/LYN/PIK3R5	8
GO:0045071	negative regulation of viral genome replication	8/549	57/18800	0.000235644	0.00324782	0.00232017	IFITM2/APOBEC3A/TNIP1/ISG20/PLSCR1/IFITM3/N4BP1/OASL	8
GO:0150117	positive regulation of cell-substrate junction organization	6/549	31/18800	0.000238435	0.00327496	0.00233955	S100A10/VEGFA/MAP4K4/LIMS1/SMAD3/IQSEC1	6
GO:0010811	positive regulation of cell-substrate adhesion	12/549	122/18800	0.000239564	0.00327496	0.00233955	FLNA/S100A10/CD36/VEGFA/MAP4K4/LIMS1/FN1/ITGA5/SMAD3/NEDD9/UTRN/PTK2B	12
GO:0006801	superoxide metabolic process	9/549	72/18800	0.000239599	0.00327496	0.00233955	SOD2/CD36/NCF2/GCH1/NFE2L2/FPR2/CLEC7A/BST1/TGFB1	9
GO:0042254	ribosome biogenesis	21/549	304/18800	0.000252653	0.00344388	0.00246023	RPS24/RPS8/RPS16/RPS14/RPS27/RPL26/RPL35A/RPL10/RPL7/DDX3X/RPL11/RPS28/RPL6/RPS7/RPL24/NAF1/RPS17/DDX21/ISG20/DDX17/PTEN	21
GO:0045727	positive regulation of translation	13/549	141/18800	0.000254777	0.00346329	0.00247409	PABPC1/RPS9/SERP1/THBS1/RPL26/DDX3X/YBX3/VIM/EIF4G2/CYP1B1/BCL3/AGO2/PTK2B	13
GO:0001952	regulation of cell-matrix adhesion	12/549	123/18800	0.000258574	0.00350527	0.00250408	THBS1/S100A10/CD36/VEGFA/MAP4K4/LIMS1/BCL6/SMAD3/PTEN/BST1/UTRN/PTK2B	12
GO:0007162	negative regulation of cell adhesion	21/549	305/18800	0.000264122	0.0035707	0.00255082	IL1RN/THBS1/VEGFA/LILRB2/MAP4K4/PTPRC/CYP1B1/CEBPB/BCL6/RUNX1/RIPOR2/ADORA2A/PTEN/TGFB1/PELI1/PAG1/VSIR/IRF1/LPXN/IL10/RGCC	21
GO:0034599	cellular response to oxidative stress	20/549	284/18800	0.000273965	0.00369368	0.00263868	SOD2/TNFAIP3/PNPLA8/KDM6B/PPIF/MCL1/CD36/GCH1/NFE2L2/CTNNB1/AIF1/CYP1B1/FYN/SFPQ/CAMKK2/LRRK2/ERN1/STK24/SPHK1/IL10	20
GO:1902624	positive regulation of neutrophil migration	6/549	32/18800	0.000286285	0.00384929	0.00274984	CXCL8/C5AR1/IL1A/RIPOR2/IL1R1/IL23A	6
GO:1901739	regulation of myoblast fusion	5/549	21/18800	0.000287827	0.00385953	0.00275716	EHD1/CFLAR/CAPN2/RIPOR2/TNFSF14	5
GO:0050769	positive regulation of neurogenesis	17/549	222/18800	0.000295229	0.00392885	0.00280668	IL1B/TNFRSF1B/VEGFA/TSPO/CTNNB1/EIF4G2/NUMB/TLR2/FN1/SKIL/TGM2/MAP2K1/NDEL1/TGFB1/RAB21/LYN/CUX1	17
GO:1900227	positive regulation of NLRP3 inflammasome complex assembly	4/549	12/18800	0.000295379	0.00392885	0.00280668	DDX3X/CD36/MYD88/GBP5	4
GO:1904667	negative regulation of ubiquitin protein ligase activity	4/549	12/18800	0.000295379	0.00392885	0.00280668	RPL11/RPS7/RPL37/RPL23	4
GO:0048545	response to steroid hormone	22/549	330/18800	0.0002985	0.00395149	0.00282286	ATP2B1/PTGS2/AREG/IL1RN/THBS1/CFLAR/TSPO/PTGER2/AIF1/CYP1B1/TLR2/ZFP36/SCGB2A1/ACOD1/RXRA/DDX17/DDIT4/NCOA4/TGFB1/POR/IL10/PMEPA1	22
GO:0002218	activation of innate immune response	8/549	59/18800	0.000300497	0.00395149	0.00282286	FCN1/FYN/SFPQ/FFAR2/CLEC7A/HCK/MNDA/LYN	8
GO:0002711	positive regulation of T cell mediated immunity	8/549	59/18800	0.000300497	0.00395149	0.00282286	IL1B/CD55/NLRP3/PTPRC/IL1R1/HLA-F/IL23A/ARID5A	8
GO:0032620	interleukin-17 production	7/549	45/18800	0.000301872	0.00395149	0.00282286	MYD88/SLC7A5/TGFB1/IL23A/ARID5A/VSIR/SPHK1	7
GO:0032660	regulation of interleukin-17 production	7/549	45/18800	0.000301872	0.00395149	0.00282286	MYD88/SLC7A5/TGFB1/IL23A/ARID5A/VSIR/SPHK1	7
GO:0042088	T-helper 1 type immune response	7/549	45/18800	0.000301872	0.00395149	0.00282286	IL1B/SLC11A1/RIPK2/IL1R1/BCL3/IL23A/ARID5A	7
GO:0002064	epithelial cell development	16/549	203/18800	0.000319634	0.00417296	0.00298107	IL1B/IL1A/RILPL2/VEGFA/FOSL2/VIM/MYD88/MSN/RAP1B/PDE4D/NOTCH2/RARA/B4GALT1/RAPGEF2/PECAM1/FNDC3A	16
GO:0050848	regulation of calcium-mediated signaling	9/549	75/18800	0.000327262	0.0042613	0.00304417	PLEK/NRG1/SLC24A4/CLEC7A/LRRK2/BST1/ADA/NFAT5/PTK2B	9
GO:0043254	regulation of protein-containing complex assembly	25/549	401/18800	0.000330287	0.00428939	0.00306424	LCP1/DDX3X/COTL1/CD36/VEGFA/PLEK/MYD88/BID/CDC42EP2/MSN/CDC42EP3/RAP1B/VASP/MEFV/NRG1/SORL1/CLEC7A/HCK/MTPN/SSH2/MECP2/TGFB1/GBP5/PTK2B/PMEPA1	25
GO:0043552	positive regulation of phosphatidylinositol 3-kinase activity	6/549	33/18800	0.000341355	0.00440999	0.00315039	FGR/FPR2/FLT1/TGFB1/PTK2B/LYN	6
GO:0090022	regulation of neutrophil chemotaxis	6/549	33/18800	0.000341355	0.00440999	0.00315039	CXCL8/C5AR1/TNFAIP6/RIPOR2/BST1/IL23A	6
GO:0031331	positive regulation of cellular catabolic process	27/549	449/18800	0.000342863	0.00441793	0.00315607	IL1B/PABPC1/TNFRSF1B/TNFAIP3/NFE2L2/LDLR/C9orf72/MSN/MEFV/RIPK2/ZFP36/RNF144B/IRS2/CSNK1A1/BNIP3L/PTEN/CAMKK2/LRRK2/ATG2A/AGO2/RNF19B/PSEN1/PLK3/TUT7/PTK2B/ABHD5/TRIM38	27
GO:0001906	cell killing	15/549	185/18800	0.000360574	0.00460121	0.003287	LYZ/CD55/RPL30/STXBP2/SERPINB9/TREM1/S100A12/PTPRC/MYD88/LYST/ARL8B/CLEC7A/HLA-F/RNF19B/IL23A	15
GO:0007565	female pregnancy	15/549	185/18800	0.000360574	0.00460121	0.003287	TIMP1/IL1B/PTGS2/VEGFA/RPL29/THBD/CAPN2/VDR/ACOD1/RARA/ITGA5/VMP1/SP3/AGO2/ACSL4	15
GO:0002292	T cell differentiation involved in immune response	9/549	76/18800	0.000361787	0.00460121	0.003287	NLRP3/NFKBIZ/CLEC4E/BCL6/RIPK2/IL6R/RARA/BCL3/IL23A	9
GO:0050817	coagulation	17/549	226/18800	0.000363508	0.00460121	0.003287	SERPINA1/FLNA/PLAUR/THBS1/CD36/SERPINB2/NFE2L2/PLEK/THBD/FN1/JMJD1C/PLSCR1/EMILIN2/ADORA2A/F3/PSEN1/LYN	17
GO:0045624	positive regulation of T-helper cell differentiation	5/549	22/18800	0.000363596	0.00460121	0.003287	NLRP3/NFKBIZ/RIPK2/RARA/IL23A	5
GO:0046597	negative regulation of viral entry into host cell	5/549	22/18800	0.000363596	0.00460121	0.003287	FCN1/PTX3/IFITM2/IFITM3/TRIM25	5
GO:0051444	negative regulation of ubiquitin-protein transferase activity	5/549	22/18800	0.000363596	0.00460121	0.003287	RPL11/RPS7/RPL37/RPL23/PSEN1	5
GO:1901222	regulation of NIK/NF-kappaB signaling	11/549	110/18800	0.000373742	0.00471754	0.0033701	IL1B/NLRP3/NFKBIA/DDX3X/LIMS1/TLR2/BCL3/NFAT5/TNFSF14/IL23A/SPHK1	11
GO:2000058	regulation of ubiquitin-dependent protein catabolic process	14/549	166/18800	0.000376877	0.00474501	0.00338972	RPL11/RPS7/NFE2L2/RPL23/RYBP/RNF144B/CSNK1A1/PTEN/LRRK2/RNF19B/N4BP1/PSEN1/PLK3/PTK2B	14
GO:0042113	B cell activation	22/549	336/18800	0.000382384	0.00479616	0.00342626	SAMSN1/TNFAIP3/CDKN1A/PRKCB/PTPRC/INHBA/BCL6/NOTCH2/IRS2/IRF2BP2/SP3/MNDA/BCL3/BST1/ADA/IGKC/TGFB1/PELI1/PTK2B/LYN/IL10/NBN	22
GO:0034614	cellular response to reactive oxygen species	13/549	147/18800	0.000382878	0.00479616	0.00342626	SOD2/TNFAIP3/KDM6B/PPIF/CD36/GCH1/NFE2L2/CYP1B1/CAMKK2/LRRK2/ERN1/SPHK1/IL10	13
GO:0097028	dendritic cell differentiation	7/549	47/18800	0.000397834	0.00497092	0.00355111	LILRB2/CEBPB/NOTCH2/PSEN1/ITGB8/LYN/AZI2	7
GO:0007183	SMAD protein complex assembly	4/549	13/18800	0.000416838	0.00517539	0.00369718	FKBP1A/SMAD3/TGFB1/PMEPA1	4
GO:0032494	response to peptidoglycan	4/549	13/18800	0.000416838	0.00517539	0.00369718	C5AR1/IRAK3/MYD88/RIPK2	4
GO:0050767	regulation of neurogenesis	23/549	361/18800	0.00041774	0.00517539	0.00369718	IL1B/TNFRSF1B/VEGFA/TSPO/SEMA6B/CTNNB1/LDLR/EIF4G2/NUMB/TLR2/FN1/SKIL/TGM2/SORL1/PTEN/MAP2K1/RAPGEF2/PSEN1/NDEL1/TGFB1/RAB21/LYN/CUX1	23
GO:0010975	regulation of neuron projection development	26/549	431/18800	0.000418382	0.00517539	0.00369718	S100A9/EHD1/FLNA/CFLAR/VEGFA/NFE2L2/SEMA6B/DENND5A/VIM/EIF4G2/FYN/FN1/SKIL/PTEN/LRRK2/MAP2K1/RAPGEF2/PSEN1/SIPA1L1/MFSD2A/NDEL1/RAB21/PTK2B/LYN/CUX1/STK24	26
GO:0042255	ribosome assembly	8/549	62/18800	0.000424458	0.00523745	0.00374152	RPS14/RPS27/RPL10/DDX3X/RPL11/RPS28/RPL6/RPL24	8
GO:0031099	regeneration	15/549	188/18800	0.000427868	0.00526639	0.00376219	FLNA/LCP1/CFLAR/CDKN1A/NINJ1/TSPO/CEBPB/SRSF5/RUNX1/PTEN/MTPN/MAP2K1/NDEL1/STK24/IL10	15
GO:0051924	regulation of calcium ion transport	18/549	251/18800	0.000439448	0.0053955	0.00385442	ATP2B1/PTGS2/PDE4B/LILRA5/LILRB2/TSPO/CTNNB1/GSTO1/SESTD1/FYN/PDE4D/FKBP1A/VMP1/ADORA2A/AHNAK/DIAPH1/PTK2B/LYN	18
GO:0030194	positive regulation of blood coagulation	5/549	23/18800	0.000453521	0.00550309	0.00393128	THBS1/CD36/NFE2L2/THBD/F3	5
GO:0030728	ovulation	5/549	23/18800	0.000453521	0.00550309	0.00393128	EREG/PTGS2/TNFAIP6/INHBA/MMP19	5
GO:1900048	positive regulation of hemostasis	5/549	23/18800	0.000453521	0.00550309	0.00393128	THBS1/CD36/NFE2L2/THBD/F3	5
GO:0032088	negative regulation of NF-kappaB transcription factor activity	10/549	95/18800	0.000453771	0.00550309	0.00393128	NLRP3/NFKBIA/TNFAIP3/IRAK3/CYP1B1/ACOD1/IRAK2/BCL3/PELI1/IL10	10
GO:0048661	positive regulation of smooth muscle cell proliferation	10/549	95/18800	0.000453771	0.00550309	0.00393128	EREG/PTGS2/THBS1/AIF1/MYD88/HBEGF/IL6R/ERN1/TGFB1/IL10	10
GO:0031098	stress-activated protein kinase signaling cascade	18/549	252/18800	0.000460748	0.00557404	0.00398196	IL1B/IL1A/NFKB1/VEGFA/MAP4K4/MAP3K20/MYD88/MAP2K3/RIPK2/ZFP36/SMAD3/CLEC7A/LRRK2/MAP2K1/PTK2B/HIPK3/LYN/SPHK1	18
GO:0007584	response to nutrient	13/549	150/18800	0.0004652	0.00561417	0.00401063	SOD2/ATP2B1/PTGS2/IL1A/ACSL1/TSPO/KYNU/CYP1B1/VDR/RARA/RXRA/TRIM25/POR	13
GO:0031346	positive regulation of cell projection organization	22/549	341/18800	0.000467372	0.00562666	0.00401955	S100A9/EHD1/FLNA/CFLAR/VEGFA/NFE2L2/CDC42EP2/EIF4G2/CDC42EP3/FYN/FN1/SKIL/RIPOR2/MAP2K1/RAPGEF2/NDEL1/RAB21/SEPTIN9/PTK2B/LYN/CUX1/STK24	22
GO:0010573	vascular endothelial growth factor production	8/549	63/18800	0.000473972	0.00567849	0.00405658	IL1B/PTGS2/C5AR1/IL1A/CYP1B1/SULF2/IL6R/TGFB1	8
GO:2000401	regulation of lymphocyte migration	8/549	63/18800	0.000473972	0.00567849	0.00405658	CCL20/OXSR1/AIF1/MSN/RIPOR2/TNFSF14/PTK2B/STK10	8
GO:0009410	response to xenobiotic stimulus	25/549	411/18800	0.000475416	0.00568202	0.00405911	SOD2/IL1B/PTGS2/THBS1/PDE4B/ACSL1/FBP1/S100A12/NFE2L2/TSPO/CTNNB1/DUSP6/APOBEC3A/GSTO1/INHBA/CYP1B1/RNF149/ADORA2A/TOP1/PDE4A/PNP/POR/PTK2B/LYN/IL10	25
GO:0072332	intrinsic apoptotic signaling pathway by p53 class mediator	9/549	79/18800	0.00048382	0.00576853	0.0041209	CD44/RPL26/CDKN1A/RPS7/PMAIP1/TP53BP2/DDIT4/JMY/BCL3	9
GO:0051701	biological process involved in interaction with host	15/549	191/18800	0.000505646	0.00601427	0.00429646	FCN1/CD55/CXCL8/ANPEP/PTX3/CHMP1B/LDLR/IFITM2/PLSCR1/IFITM3/ITGA5/ARL8B/TRIM25/VPS37B/TRIM38	15
GO:0051099	positive regulation of binding	14/549	171/18800	0.000508733	0.00603648	0.00431232	PLAUR/S100A10/RPL11/CTNNB1/RIPK2/RARA/RIPOR2/FKBP1A/LRRK2/RAPGEF2/MBD2/PSEN1/TGFB1/TCF7L2	14
GO:0001885	endothelial cell development	8/549	64/18800	0.000528067	0.0062509	0.0044655	IL1B/VEGFA/MYD88/MSN/RAP1B/PDE4D/RAPGEF2/PECAM1	8
GO:0044706	multi-multicellular organism process	16/549	213/18800	0.000544172	0.00642617	0.00459071	TIMP1/IL1B/PTGS2/VEGFA/RPL29/THBD/CAPN2/VDR/ACOD1/RARA/ITGA5/VMP1/B4GALT1/SP3/AGO2/ACSL4	16
GO:0035458	cellular response to interferon-beta	5/549	24/18800	0.000559223	0.00657253	0.00469526	IFITM2/CAPN2/ACOD1/MNDA/IRF1	5
GO:1904666	regulation of ubiquitin protein ligase activity	5/549	24/18800	0.000559223	0.00657253	0.00469526	RPL11/RPS7/RPL37/RPL23/PTEN	5
GO:0019079	viral genome replication	12/549	134/18800	0.000567379	0.00662235	0.00473085	PABPC1/CXCL8/DDX3X/IFITM2/APOBEC3A/TNIP1/ISG20/PLSCR1/IFITM3/N4BP1/OASL/TRIM38	12
GO:0051547	regulation of keratinocyte migration	4/549	14/18800	0.000570153	0.00662235	0.00473085	MAP4K4/HBEGF/PTEN/IQSEC1	4
GO:0072672	neutrophil extravasation	4/549	14/18800	0.000570153	0.00662235	0.00473085	JAML/RIPOR2/IL1R1/PECAM1	4
GO:1902043	positive regulation of extrinsic apoptotic signaling pathway via death domain receptors	4/549	14/18800	0.000570153	0.00662235	0.00473085	THBS1/SKIL/PMAIP1/PTEN	4
GO:2000318	positive regulation of T-helper 17 type immune response	4/549	14/18800	0.000570153	0.00662235	0.00473085	NFKBIZ/CLEC7A/IL23A/ARID5A	4
GO:0032479	regulation of type I interferon production	10/549	98/18800	0.000581875	0.00670839	0.00479232	DDX3X/REL/MYD88/TLR2/RIPK2/ACOD1/IRF7/IRF1/IL10/TRIM38	10
GO:0032606	type I interferon production	10/549	98/18800	0.000581875	0.00670839	0.00479232	DDX3X/REL/MYD88/TLR2/RIPK2/ACOD1/IRF7/IRF1/IL10/TRIM38	10
GO:0036473	cell death in response to oxidative stress	10/549	98/18800	0.000581875	0.00670839	0.00479232	SOD2/MCL1/NFE2L2/CTNNB1/CYP1B1/FYN/SFPQ/LRRK2/STK24/IL10	10
GO:0043370	regulation of CD4-positive, alpha-beta T cell differentiation	7/549	50/18800	0.000585958	0.00670839	0.00479232	NLRP3/NFKBIZ/BCL6/RIPK2/RUNX1/RARA/IL23A	7
GO:0052372	modulation by symbiont of entry into host	7/549	50/18800	0.000585958	0.00670839	0.00479232	FCN1/CXCL8/PTX3/IFITM2/IFITM3/TRIM25/TRIM38	7
GO:0042093	T-helper cell differentiation	8/549	65/18800	0.000587052	0.00670839	0.00479232	NLRP3/NFKBIZ/BCL6/RIPK2/IL6R/RARA/BCL3/IL23A	8
GO:0045576	mast cell activation	8/549	65/18800	0.000587052	0.00670839	0.00479232	STXBP2/FGR/S100A12/RABGEF1/NDRG1/PLSCR1/LCP2/LYN	8
GO:0046700	heterocycle catabolic process	26/549	443/18800	0.000630704	0.0071906	0.0051368	PABPC1/SLC11A1/TNFRSF1B/PDE4B/UPP1/YBX3/NFE2L2/KYNU/TET2/VIM/MYD88/APOBEC3A/NAF1/CDA/ISG20/PDE4D/PNRC2/ZFP36/PDE4A/PNP/AGO2/ADA/ERN1/MTHFS/KMO/TUT7	26
GO:0043367	CD4-positive, alpha-beta T cell differentiation	9/549	82/18800	0.000637773	0.00725448	0.00518243	NLRP3/NFKBIZ/BCL6/RIPK2/RUNX1/IL6R/RARA/BCL3/IL23A	9
GO:0045730	respiratory burst	6/549	37/18800	0.000649097	0.00732356	0.00523178	CD55/SLC11A1/CD52/NCF2/CLEC7A/HCK	6
GO:0046640	regulation of alpha-beta T cell proliferation	6/549	37/18800	0.000649097	0.00732356	0.00523178	CD55/PTPRC/RIPK2/IL23A/VSIR/IRF1	6
GO:0090218	positive regulation of lipid kinase activity	6/549	37/18800	0.000649097	0.00732356	0.00523178	FGR/FPR2/FLT1/TGFB1/PTK2B/LYN	6
GO:0070265	necrotic cell death	8/549	66/18800	0.000651246	0.00732356	0.00523178	PPIF/CFLAR/YBX3/BIRC3/NINJ1/TSPO/TMEM123/PELI1	8
GO:1900076	regulation of cellular response to insulin stimulus	8/549	66/18800	0.000651246	0.00732356	0.00523178	ATP2B1/IL1B/PRKCB/SOCS3/PID1/PTPRE/SORL1/OSBPL8	8
GO:0071622	regulation of granulocyte chemotaxis	7/549	51/18800	0.000662339	0.00743141	0.00530883	CXCL8/C5AR1/TNFAIP6/THBS1/RIPOR2/BST1/IL23A	7
GO:0010810	regulation of cell-substrate adhesion	16/549	217/18800	0.000666044	0.00745608	0.00532645	FLNA/THBS1/S100A10/CD36/VEGFA/MAP4K4/LIMS1/FN1/BCL6/ITGA5/SMAD3/PTEN/BST1/NEDD9/UTRN/PTK2B	16
GO:0071346	cellular response to interferon-gamma	11/549	118/18800	0.000680734	0.00757576	0.00541195	CCL20/AIF1/VIM/CDC42EP2/TLR2/JAK1/ACOD1/HCK/GBP5/IRF1/GBP2	11
GO:0044089	positive regulation of cellular component biogenesis	28/549	494/18800	0.000682383	0.00757576	0.00541195	LCP1/S100A10/DDX3X/CD36/VEGFA/MAP4K4/PLEK/LIMS1/MYD88/BID/CDC42EP2/MSN/CDC42EP3/RAP1B/VASP/NRG1/RIPOR2/SMAD3/CLEC7A/HCK/ATG2A/MECP2/NDEL1/TGFB1/SEPTIN9/GBP5/PTK2B/RGCC	28
GO:0009164	nucleoside catabolic process	5/549	25/18800	0.000682391	0.00757576	0.00541195	UPP1/APOBEC3A/CDA/PNP/ADA	5
GO:0042100	B cell proliferation	10/549	100/18800	0.000682859	0.00757576	0.00541195	CDKN1A/PTPRC/BCL6/IRS2/MNDA/BST1/ADA/PELI1/LYN/IL10	10
GO:0010876	lipid localization	26/549	446/18800	0.000696643	0.00766606	0.00547646	AQP9/IL1B/EHD1/RETN/NFKBIA/THBS1/PNPLA8/IL1A/CD36/ACSL1/NFKB1/TSPO/LDLR/PRELID1/INHBA/RBP7/PLSCR1/STARD4/VMP1/ARL8B/IRS2/FFAR2/ATG2A/MFSD2A/OSBPL8/ABHD5	26
GO:0031667	response to nutrient levels	26/549	446/18800	0.000696643	0.00766606	0.00547646	SOD2/ATP2B1/PTGS2/IL1A/UPP1/ACSL1/CDKN1A/NFE2L2/TSPO/LDLR/KYNU/GABARAPL1/CYP1B1/PMAIP1/ZFP36/VDR/RARA/RXRA/SORL1/LRRK2/JMY/MBD2/MFSD2A/TRIM25/POR/STK24	26
GO:0048041	focal adhesion assembly	9/549	83/18800	0.000697196	0.00766606	0.00547646	THBS1/S100A10/VEGFA/MAP4K4/LIMS1/SMAD3/PTEN/PTK2B/ACTN1	9
GO:0048678	response to axon injury	9/549	83/18800	0.000697196	0.00766606	0.00547646	SOD2/FLNA/TSPO/AIF1/PTEN/MAP2K1/NDEL1/LYN/STK24	9
GO:0002294	CD4-positive, alpha-beta T cell differentiation involved in immune response	8/549	67/18800	0.000720983	0.00789253	0.00563824	NLRP3/NFKBIZ/BCL6/RIPK2/IL6R/RARA/BCL3/IL23A	8
GO:1901224	positive regulation of NIK/NF-kappaB signaling	8/549	67/18800	0.000720983	0.00789253	0.00563824	IL1B/DDX3X/LIMS1/TLR2/NFAT5/TNFSF14/IL23A/SPHK1	8
GO:0051651	maintenance of location in cell	16/549	219/18800	0.000735255	0.008031	0.00573716	S100A9/S100A8/FTH1/SRGN/TSPO/PTPRC/GSTO1/PDE4D/FKBP1A/SORL1/INSIG1/DIAPH1/PSEN1/HK2/PTK2B/LYN	16
GO:0038093	Fc receptor signaling pathway	7/549	52/18800	0.000746402	0.00813479	0.00581131	FGR/MYO1G/CLEC4E/PTPRC/FYN/HCK/LYN	7
GO:0045622	regulation of T-helper cell differentiation	6/549	38/18800	0.000752024	0.00817805	0.00584221	NLRP3/NFKBIZ/BCL6/RIPK2/RARA/IL23A	6
GO:0030852	regulation of granulocyte differentiation	4/549	15/18800	0.000759622	0.00822453	0.00587541	TESC/RUNX1/RARA/EVI2B	4
GO:0045064	T-helper 2 cell differentiation	4/549	15/18800	0.000759622	0.00822453	0.00587541	NLRP3/BCL6/RARA/BCL3	4
GO:0044270	cellular nitrogen compound catabolic process	26/549	449/18800	0.000768527	0.00830277	0.00593131	PABPC1/SLC11A1/TNFRSF1B/PDE4B/UPP1/YBX3/KYNU/TET2/VIM/MYD88/APOBEC3A/NAF1/CDA/ISG20/PDE4D/PNRC2/ZFP36/PDE4A/PNP/AGO2/ADA/ERN1/MTHFS/KMO/POR/TUT7	26
GO:0022408	negative regulation of cell-cell adhesion	15/549	199/18800	0.0007745	0.00834908	0.00596439	IL1RN/VEGFA/LILRB2/CEBPB/BCL6/RUNX1/RIPOR2/ADORA2A/TGFB1/PELI1/PAG1/VSIR/IRF1/IL10/RGCC	15
GO:0006413	translational initiation	11/549	120/18800	0.000783818	0.00843115	0.00602302	EIF1/PPP1R15B/DDX3X/RPS3A/BZW1/EIF4G2/RPS17/EIF1B/EIF3A/AGO2/EIF4B	11
GO:0044403	biological process involved in symbiotic interaction	19/549	286/18800	0.00078659	0.00844262	0.00603121	FCN1/CD55/CXCL8/ANPEP/TREM1/PTX3/CHMP1B/LDLR/CHD1/IFITM2/MYD88/FN1/PLSCR1/IFITM3/ITGA5/ARL8B/TRIM25/VPS37B/TRIM38	19
GO:0002287	alpha-beta T cell activation involved in immune response	8/549	68/18800	0.000796607	0.00849008	0.00606511	NLRP3/NFKBIZ/BCL6/RIPK2/IL6R/RARA/BCL3/IL23A	8
GO:0002293	alpha-beta T cell differentiation involved in immune response	8/549	68/18800	0.000796607	0.00849008	0.00606511	NLRP3/NFKBIZ/BCL6/RIPK2/IL6R/RARA/BCL3/IL23A	8
GO:0150116	regulation of cell-substrate junction organization	8/549	68/18800	0.000796607	0.00849008	0.00606511	THBS1/S100A10/VEGFA/MAP4K4/LIMS1/SMAD3/PTEN/IQSEC1	8
GO:0032677	regulation of interleukin-8 production	10/549	102/18800	0.000797875	0.00849008	0.00606511	FCN1/IL1B/PTPRC/MYD88/TLR2/FFAR2/CLEC7A/BCL3/F3/IL10	10
GO:0006606	protein import into nucleus	13/549	159/18800	0.000807505	0.00855192	0.0061093	PTGS2/FLNA/NFKBIA/CD36/CDKN1A/RPL23/SMAD3/NUP58/LRRK2/BCL3/PSEN1/TGFB1/NUP214	13
GO:0007596	blood coagulation	16/549	221/18800	0.000810508	0.00855192	0.0061093	SERPINA1/FLNA/PLAUR/THBS1/CD36/SERPINB2/NFE2L2/PLEK/THBD/FN1/JMJD1C/PLSCR1/EMILIN2/ADORA2A/F3/LYN	16
GO:0050864	regulation of B cell activation	15/549	200/18800	0.000815379	0.00855192	0.0061093	SAMSN1/TNFAIP3/CDKN1A/PTPRC/INHBA/BCL6/IRS2/MNDA/BST1/ADA/IGKC/TGFB1/PELI1/LYN/IL10	15
GO:0044262	cellular carbohydrate metabolic process	19/549	287/18800	0.000820086	0.00855192	0.0061093	GK/FBP1/B4GALT5/PLEK/PMAIP1/PFKFB3/PPP1CB/GK5/IRS2/CSGALNACT2/AOAH/DDIT4/B4GALT1/PTEN/MECP2/HK2/BRAF/PTK2B/STK40	19
GO:0010959	regulation of metal ion transport	24/549	403/18800	0.000823217	0.00855192	0.0061093	ATP2B1/PTGS2/FLNA/ATP1B3/PDE4B/LILRA5/OXSR1/LILRB2/TSPO/CTNNB1/GSTO1/SESTD1/FYN/TESC/PDE4D/FKBP1A/VMP1/ADORA2A/AHNAK/DIAPH1/SLC9A3R1/UTRN/PTK2B/LYN	24
GO:0002726	positive regulation of T cell cytokine production	5/549	26/18800	0.00082477	0.00855192	0.0061093	IL1B/CD55/NLRP3/IL1R1/ARID5A	5
GO:0010714	positive regulation of collagen metabolic process	5/549	26/18800	0.00082477	0.00855192	0.0061093	VIM/RUNX1/TGFB1/VSIR/RGCC	5
GO:0031664	regulation of lipopolysaccharide-mediated signaling pathway	5/549	26/18800	0.00082477	0.00855192	0.0061093	CD55/TNFAIP3/CD36/CARD16/ACOD1	5
GO:0034143	regulation of toll-like receptor 4 signaling pathway	5/549	26/18800	0.00082477	0.00855192	0.0061093	TNFAIP3/NINJ1/ACOD1/PELI1/LYN	5
GO:0051894	positive regulation of focal adhesion assembly	5/549	26/18800	0.00082477	0.00855192	0.0061093	S100A10/VEGFA/MAP4K4/LIMS1/SMAD3	5
GO:1903901	negative regulation of viral life cycle	5/549	26/18800	0.00082477	0.00855192	0.0061093	FCN1/PTX3/IFITM2/IFITM3/TRIM25	5
GO:0016485	protein processing	17/549	243/18800	0.000828006	0.00855192	0.0061093	SRGN/CTSS/THBS1/S100A10/CPD/CARD16/CAPN2/ECE1/RIPK2/RUNX1/LRRK2/F3/PSEN1/CAST/CYCS/ADAM19/VSIR	17
GO:0008625	extrinsic apoptotic signaling pathway via death domain receptors	9/549	85/18800	0.000829613	0.00855192	0.0061093	TNFAIP3/THBS1/DDX3X/CFLAR/BID/SKIL/PMAIP1/PTEN/ITPRIP	9
GO:0098586	cellular response to virus	9/549	85/18800	0.000829613	0.00855192	0.0061093	NLRP3/DDX3X/NFKB1/BIRC3/SMAD3/USP15/IRF7/POU2F2/OASL	9
GO:2000106	regulation of leukocyte apoptotic process	9/549	85/18800	0.000829613	0.00855192	0.0061093	PRELID1/BCL6/IRS2/PTEN/IRF7/RAPGEF2/ADA/LYN/IL10	9
GO:1903322	positive regulation of protein modification by small protein conjugation or removal	12/549	140/18800	0.000838599	0.00856997	0.00612219	DDX3X/BIRC3/UBE2D1/TNIP1/RIPK2/RASSF5/DCUN1D3/FKBP1A/PTEN/LRRK2/PELI1/SPHK1	12
GO:0010043	response to zinc ion	7/549	53/18800	0.000838682	0.00856997	0.00612219	S100A8/SOD2/CRIP1/TSPO/LTA4H/MTF1/MT2A	7
GO:0010718	positive regulation of epithelial to mesenchymal transition	7/549	53/18800	0.000838682	0.00856997	0.00612219	IL1B/CTNNB1/GLIPR2/SMAD3/TGFB1/TCF7L2/RGCC	7
GO:0050832	defense response to fungus	7/549	53/18800	0.000838682	0.00856997	0.00612219	S100A9/S100A8/COTL1/CLEC4E/S100A12/CLEC7A/USP15	7
GO:0031398	positive regulation of protein ubiquitination	11/549	121/18800	0.000840024	0.00856997	0.00612219	DDX3X/BIRC3/UBE2D1/RIPK2/RASSF5/DCUN1D3/FKBP1A/PTEN/LRRK2/PELI1/SPHK1	11
GO:0009612	response to mechanical stimulus	15/549	201/18800	0.000858073	0.0087361	0.00624087	IL1B/PTGS2/RETN/NFKBIA/THBS1/NFKB1/CTNNB1/MYD88/FYN/MAP3K2/MTPN/MBD2/TNFSF14/PTK2B/IRF1	15
GO:0032637	interleukin-8 production	10/549	103/18800	0.000861092	0.00874884	0.00624997	FCN1/IL1B/PTPRC/MYD88/TLR2/FFAR2/CLEC7A/BCL3/F3/IL10	10
GO:2000516	positive regulation of CD4-positive, alpha-beta T cell activation	6/549	39/18800	0.000867116	0.00879198	0.00628079	CD55/NLRP3/NFKBIZ/RIPK2/RARA/IL23A	6
GO:0043550	regulation of lipid kinase activity	8/549	69/18800	0.000878474	0.00888894	0.00635005	FGR/FPR2/FLT1/SOCS3/TGFB1/PTK2B/LYN/PIK3R5	8
GO:0034763	negative regulation of transmembrane transport	12/549	141/18800	0.000892908	0.00901655	0.00644122	IL1B/THBS1/PPIF/OAZ1/SLC43A2/OXSR1/PRKCB/GSTO1/SESTD1/PID1/IRS2/SLC9A3R1	12
GO:0002440	production of molecular mediator of immune response	20/549	312/18800	0.000901485	0.00906332	0.00647462	IL1B/CD55/NLRP3/TNFRSF1B/TREM1/CD36/IRAK3/PTPRC/DDX21/BCL6/SLC7A5/FFAR2/IL1R1/CLEC7A/HLA-F/IGKC/TGFB1/ARID5A/IL10/NBN	20
GO:0002312	B cell activation involved in immune response	9/549	86/18800	0.000903102	0.00906332	0.00647462	PTPRC/BCL6/NOTCH2/BCL3/ADA/TGFB1/PTK2B/IL10/NBN	9
GO:0019915	lipid storage	9/549	86/18800	0.000903102	0.00906332	0.00647462	IL1B/EHD1/NFKBIA/CD36/NFKB1/STARD4/FFAR2/OSBPL8/ABHD5	9
GO:0050678	regulation of epithelial cell proliferation	23/549	382/18800	0.000905982	0.00906332	0.00647462	EREG/AREG/TNFAIP3/C5AR1/THBS1/CFLAR/JAML/NEAT1/VEGFA/CTNNB1/FLT1/ZFP36/VDR/NOTCH2/LRG1/SMAD3/B4GALT1/PTEN/F3/TGFB1/TCF7L2/IL10/RGCC	23
GO:0051403	stress-activated MAPK cascade	17/549	245/18800	0.000906698	0.00906332	0.00647462	IL1B/IL1A/NFKB1/VEGFA/MAP4K4/MAP3K20/MYD88/MAP2K3/RIPK2/ZFP36/SMAD3/CLEC7A/LRRK2/MAP2K1/PTK2B/HIPK3/SPHK1	17
GO:0050830	defense response to Gram-positive bacterium	10/549	104/18800	0.000928365	0.00926119	0.00661598	LYZ/RPL39/C5AR1/CD36/FGR/MYD88/TLR2/RIPK2/MPEG1/GBP2	10
GO:0032147	activation of protein kinase activity	12/549	142/18800	0.000950117	0.00945912	0.00675737	SLC11A1/RPLP1/VEGFA/NRG1/IL6R/MOB3A/CAMKK2/MAP2K1/IL23A/PTK2B/OSBPL8/RGCC	12
GO:0006874	cellular calcium ion homeostasis	26/549	456/18800	0.000961903	0.00954379	0.00681786	ATP2B1/CD55/C5AR1/TPT1/CD52/CD36/FPR1/ATP13A3/CCRL2/PTGER2/PRKCB/PTPRC/FPR2/GSTO1/FYN/PDE4D/PTGIR/VDR/SLC24A4/FKBP1A/TGM2/SMAD3/DIAPH1/PSEN1/PTK2B/LYN	26
GO:0022612	gland morphogenesis	11/549	123/18800	0.00096248	0.00954379	0.00681786	AREG/TNFAIP3/CFLAR/CRIP1/MSN/CEBPB/VDR/NOTCH2/TGM2/SLC9A3R1/TGFB1	11
GO:0071260	cellular response to mechanical stimulus	8/549	70/18800	0.000966954	0.00956897	0.00683585	IL1B/PTGS2/NFKB1/MYD88/MAP3K2/MTPN/TNFSF14/IRF1	8
GO:0051604	protein maturation	20/549	314/18800	0.000974788	0.00962725	0.00687748	SRGN/CTSS/THBS1/S100A10/CPD/CARD16/CAPN2/ECE1/TESC/RIPK2/RUNX1/FKBP1A/SORL1/LRRK2/F3/PSEN1/CAST/CYCS/ADAM19/VSIR	20
GO:0002220	innate immune response activating cell surface receptor signaling pathway	5/549	27/18800	0.000988161	0.00965774	0.00689927	FCN1/FYN/FFAR2/CLEC7A/LYN	5
GO:0002719	negative regulation of cytokine production involved in immune response	5/549	27/18800	0.000988161	0.00965774	0.00689927	IRAK3/BCL6/HLA-F/TGFB1/IL10	5
GO:1903055	positive regulation of extracellular matrix organization	5/549	27/18800	0.000988161	0.00965774	0.00689927	CFLAR/RUNX1/SMAD3/TGFB1/RGCC	5
GO:0071391	cellular response to estrogen stimulus	4/549	16/18800	0.000989586	0.00965774	0.00689927	SERPINB9/RARA/NCOA4/ARID5A	4
GO:1901741	positive regulation of myoblast fusion	4/549	16/18800	0.000989586	0.00965774	0.00689927	EHD1/CAPN2/RIPOR2/TNFSF14	4
GO:2001044	regulation of integrin-mediated signaling pathway	4/549	16/18800	0.000989586	0.00965774	0.00689927	TIMP1/FLNA/LIMS1/BST1	4
GO:0046633	alpha-beta T cell proliferation	6/549	40/18800	0.000995311	0.00969449	0.00692552	CD55/PTPRC/RIPK2/IL23A/VSIR/IRF1	6
GO:0071456	cellular response to hypoxia	12/549	143/18800	0.00101035	0.00982159	0.00701632	PTGS2/BACH1/CFLAR/VEGFA/NFE2L2/CARD16/NDRG1/PMAIP1/BNIP3L/PTEN/PLK3/RGCC	12
GO:0051170	import into nucleus	13/549	163/18800	0.00101676	0.00986461	0.00704705	PTGS2/FLNA/NFKBIA/CD36/CDKN1A/RPL23/SMAD3/NUP58/LRRK2/BCL3/PSEN1/TGFB1/NUP214	13
GO:0006364	rRNA processing	16/549	226/18800	0.00102786	0.00991803	0.00708521	RPS24/RPS8/RPS16/RPS14/RPS27/RPL26/RPL35A/RPL7/RPL11/RPS28/RPS7/NAF1/RPS17/DDX21/ISG20/DDX17	16
GO:0008406	gonad development	16/549	226/18800	0.00102786	0.00991803	0.00708521	EREG/RETN/TNFAIP6/BASP1/IL1A/PTX3/YBX3/VEGFA/INHBA/CYP1B1/CEBPB/RARA/NCOA4/TIPARP/FNDC3A/MMP19	16
GO:0051348	negative regulation of transferase activity	18/549	270/18800	0.00102828	0.00991803	0.00708521	IL1B/TNFAIP3/RPL11/CDKN1A/RPS7/IRAK3/RPL37/SH3BP5/PTPRC/RPL23/ZFP36/IRS2/ADORA2A/SORL1/PTEN/PSEN1/HIPK3/LYN	18

## Sheet: Figure7f-SPP1+
ID	Description	GeneRatio	BgRatio	pvalue	p.adjust	qvalue	geneID	Count
GO:0002696	positive regulation of leukocyte activation	44/355	421/18800	1.97e-20	7.96e-17	5.42e-17	CD81/CD74/HLA-DMA/TREM2/HLA-DMB/HLA-DQA1/CTSC/HLA-DPA1/HLA-DPB1/LAMP1/HLA-DQB1/LILRB4/HLA-DRB1/HLA-DRA/IL18/AXL/HLA-DOA/HLA-E/B2M/CD40/HAVCR2/HSPH1/TNFSF13/HLA-DRB5/MMP14/IL4I1/CCL3/FCGR3A/CD4/LGALS1/IGF1/CD83/IL2RA/HLA-A/EBI3/GAS6/CEBPA/GPR183/EGR3/HES1/HSPD1/HAMP/CCL5/TNF	44
GO:0002478	antigen processing and presentation of exogenous peptide antigen	17/355	38/18800	6.76e-20	1.05e-16	7.14e-17	LGMN/CTSD/CD74/HLA-DMA/HLA-DMB/HLA-DQA1/CTSL/HLA-DPA1/HLA-DPB1/HLA-DQB1/HLA-DRB1/HLA-DRA/HLA-DOA/HLA-E/B2M/HLA-DRB5/HLA-A	17
GO:0050867	positive regulation of cell activation	44/355	436/18800	7.8e-20	1.05e-16	7.14e-17	CD81/CD74/HLA-DMA/TREM2/HLA-DMB/HLA-DQA1/CTSC/HLA-DPA1/HLA-DPB1/LAMP1/HLA-DQB1/LILRB4/HLA-DRB1/HLA-DRA/IL18/AXL/HLA-DOA/HLA-E/B2M/CD40/HAVCR2/HSPH1/TNFSF13/HLA-DRB5/MMP14/IL4I1/CCL3/FCGR3A/CD4/LGALS1/IGF1/CD83/IL2RA/HLA-A/EBI3/GAS6/CEBPA/GPR183/EGR3/HES1/HSPD1/HAMP/CCL5/TNF	44
GO:0002495	antigen processing and presentation of peptide antigen via MHC class II	16/355	34/18800	3.02e-19	3.04e-16	2.08e-16	LGMN/CTSD/CD74/HLA-DMA/TREM2/HLA-DMB/HLA-DQA1/CTSL/HLA-DPA1/HLA-DPB1/HLA-DQB1/HLA-DRB1/HLA-DRA/HLA-DOA/B2M/HLA-DRB5	16
GO:0002504	antigen processing and presentation of peptide or polysaccharide antigen via MHC class II	16/355	36/18800	9.68e-19	7.8e-16	5.32e-16	LGMN/CTSD/CD74/HLA-DMA/TREM2/HLA-DMB/HLA-DQA1/CTSL/HLA-DPA1/HLA-DPB1/HLA-DQB1/HLA-DRB1/HLA-DRA/HLA-DOA/B2M/HLA-DRB5	16
GO:0019886	antigen processing and presentation of exogenous peptide antigen via MHC class II	15/355	30/18800	1.24e-18	8.31e-16	5.66e-16	LGMN/CTSD/CD74/HLA-DMA/HLA-DMB/HLA-DQA1/CTSL/HLA-DPA1/HLA-DPB1/HLA-DQB1/HLA-DRB1/HLA-DRA/HLA-DOA/B2M/HLA-DRB5	15
GO:0019884	antigen processing and presentation of exogenous antigen	17/355	47/18800	5.52e-18	3.18e-15	2.17e-15	LGMN/CTSD/CD74/HLA-DMA/HLA-DMB/HLA-DQA1/CTSL/HLA-DPA1/HLA-DPB1/HLA-DQB1/HLA-DRB1/HLA-DRA/HLA-DOA/HLA-E/B2M/HLA-DRB5/HLA-A	17
GO:0051251	positive regulation of lymphocyte activation	38/355	371/18800	1.84e-17	9.25e-15	6.3e-15	CD81/CD74/HLA-DMA/HLA-DMB/HLA-DQA1/HLA-DPA1/HLA-DPB1/LAMP1/HLA-DQB1/LILRB4/HLA-DRB1/HLA-DRA/IL18/AXL/HLA-DOA/HLA-E/B2M/CD40/HAVCR2/HSPH1/TNFSF13/HLA-DRB5/MMP14/IL4I1/FCGR3A/CD4/LGALS1/IGF1/CD83/IL2RA/HLA-A/EBI3/GAS6/GPR183/EGR3/HES1/HSPD1/CCL5	38
GO:0050870	positive regulation of T cell activation	30/355	223/18800	2.9e-17	1.3e-14	8.85e-15	CD81/CD74/HLA-DMA/HLA-DMB/HLA-DQA1/HLA-DPA1/HLA-DPB1/HLA-DQB1/LILRB4/HLA-DRB1/HLA-DRA/IL18/HLA-DOA/HLA-E/B2M/HAVCR2/HSPH1/HLA-DRB5/IL4I1/CD4/LGALS1/IGF1/CD83/IL2RA/HLA-A/EBI3/EGR3/HES1/HSPD1/CCL5	30
GO:1903039	positive regulation of leukocyte cell-cell adhesion	31/355	245/18800	4.99e-17	2.01e-14	1.37e-14	CD81/CD74/HLA-DMA/HLA-DMB/HLA-DQA1/HLA-DPA1/HLA-DPB1/HLA-DQB1/LILRB4/HLA-DRB1/HLA-DRA/IL18/HLA-DOA/HLA-E/B2M/HAVCR2/HSPH1/HLA-DRB5/IL4I1/CD4/LGALS1/IGF1/CD83/IL2RA/HLA-A/EBI3/EGR3/HES1/HSPD1/CCL5/TNF	31
GO:0002449	lymphocyte mediated immunity	37/355	365/18800	7.01e-17	2.44e-14	1.66e-14	C1QA/C1QB/C1QC/CD81/CD74/HLA-DMA/TREM2/HLA-DMB/HLA-DQA1/CTSC/HLA-DPA1/HLA-DPB1/LAMP1/HLA-DQB1/LILRB4/HLA-DRB1/PRDX1/HLA-DRA/IL18/HLA-DOA/HLA-E/B2M/CD40/HAVCR2/C2/TNFSF13/HLA-DRB5/FCGR1A/IL4I1/FCGR3A/C3/SERPING1/CADM1/HLA-A/HSPD1/EMP2/TNF	37
GO:0048002	antigen processing and presentation of peptide antigen	18/355	63/18800	7.25e-17	2.44e-14	1.66e-14	LGMN/CTSD/CD74/HLA-DMA/TREM2/HLA-DMB/HLA-DQA1/CTSL/HLA-DPA1/HLA-DPB1/HLA-DQB1/HLA-DRB1/HLA-DRA/HLA-DOA/HLA-E/B2M/HLA-DRB5/HLA-A	18
GO:0002443	leukocyte mediated immunity	41/355	457/18800	1.05e-16	3.25e-14	2.22e-14	C1QA/C1QB/C1QC/CD81/CD74/HLA-DMA/TREM2/HLA-DMB/HLA-DQA1/HMOX1/CTSC/HLA-DPA1/HLA-DPB1/CD84/LAMP1/HLA-DQB1/LILRB4/HLA-DRB1/PRDX1/HLA-DRA/IL18/HLA-DOA/HLA-E/B2M/BST2/CD40/HAVCR2/C2/TNFSF13/HLA-DRB5/FCGR1A/IL4I1/CCL3/FCGR3A/C3/SERPING1/CADM1/HLA-A/HSPD1/EMP2/TNF	41
GO:0002399	MHC class II protein complex assembly	11/355	16/18800	3.75e-16	1.01e-13	6.86e-14	HLA-DMA/HLA-DMB/HLA-DQA1/HLA-DPA1/HLA-DPB1/HLA-DQB1/HLA-DRB1/HLA-DRA/HLA-DOA/B2M/HLA-DRB5	11
GO:0002503	peptide antigen assembly with MHC class II protein complex	11/355	16/18800	3.75e-16	1.01e-13	6.86e-14	HLA-DMA/HLA-DMB/HLA-DQA1/HLA-DPA1/HLA-DPB1/HLA-DQB1/HLA-DRB1/HLA-DRA/HLA-DOA/B2M/HLA-DRB5	11
GO:1903037	regulation of leukocyte cell-cell adhesion	35/355	344/18800	4.51e-16	1.14e-13	7.75e-14	CD81/GPNMB/CD74/HLA-DMA/HLA-DMB/HLA-DQA1/HLA-DPA1/HLA-DPB1/HLA-DQB1/LILRB4/HLA-DRB1/HLA-DRA/IL18/VSIG4/HLA-DOA/HLA-E/B2M/HAVCR2/HSPH1/HLA-DRB5/IL4I1/CD4/LGALS1/IGF1/CD83/IL2RA/HLA-A/LGALS3/EBI3/EGR3/HES1/HSPD1/CCL5/TNF/CXCL12	35
GO:0002460	adaptive immune response based on somatic recombination of immune receptors built from immunoglobulin superfamily domains	36/355	370/18800	6.93e-16	1.64e-13	1.12e-13	C1QA/C1QB/C1QC/CD81/CD74/HLA-DMA/TREM2/HLA-DMB/HLA-DQA1/CTSC/HLA-DPA1/HLA-DPB1/HLA-DQB1/LILRB4/HLA-DRB1/HLA-DRA/IL18/HLA-DOA/HLA-E/B2M/CD40/HAVCR2/C2/TNFSF13/HLA-DRB5/FCGR1A/IL4I1/FCGR3A/CD4/C3/SERPING1/HLA-A/EBI3/HSPD1/EMP2/TNF	36
GO:0050863	regulation of T cell activation	34/355	342/18800	2.43e-15	5.45e-13	3.71e-13	CD81/GPNMB/CD74/HLA-DMA/HLA-DMB/HLA-DQA1/HLA-DPA1/HLA-DPB1/HLA-DQB1/LILRB4/HLA-DRB1/HLA-DRA/IL18/VSIG4/HLA-DOA/HLA-E/B2M/HAVCR2/HSPH1/HLA-DRB5/IL4I1/CD4/LGALS1/IGF1/CD83/IL2RA/HLA-A/LGALS3/EBI3/PRDM1/EGR3/HES1/HSPD1/CCL5	34
GO:1902105	regulation of leukocyte differentiation	31/355	283/18800	3.01e-15	6.39e-13	4.36e-13	C1QC/CD74/TREM2/TMEM176B/LILRB4/HLA-DRB1/HLA-DRA/IL18/AXL/TMEM176A/FOS/HLA-DOA/SLAMF8/GPR137B/MAFB/MMP14/IL4I1/CCL3/ZFP36L2/CD4/CD83/CCR1/RB1/MITF/ID2/IL2RA/PRDM1/GAS6/EGR3/TNF/CSF1	31
GO:0022409	positive regulation of cell-cell adhesion	31/355	291/18800	6.55e-15	1.32e-12	9e-13	CD81/CD74/HLA-DMA/HLA-DMB/HLA-DQA1/HLA-DPA1/HLA-DPB1/HLA-DQB1/LILRB4/HLA-DRB1/HLA-DRA/IL18/HLA-DOA/HLA-E/B2M/HAVCR2/HSPH1/HLA-DRB5/IL4I1/CD4/LGALS1/IGF1/CD83/IL2RA/HLA-A/EBI3/EGR3/HES1/HSPD1/CCL5/TNF	31
GO:0016064	immunoglobulin mediated immune response	27/355	216/18800	7.58e-15	1.46e-12	9.92e-13	C1QA/C1QB/C1QC/CD81/CD74/HLA-DMA/TREM2/HLA-DMB/HLA-DQA1/HLA-DPA1/HLA-DPB1/HLA-DQB1/HLA-DRB1/HLA-DRA/HLA-DOA/HLA-E/B2M/CD40/C2/TNFSF13/HLA-DRB5/FCGR1A/FCGR3A/C3/SERPING1/HSPD1/TNF	27
GO:0045785	positive regulation of cell adhesion	38/355	446/18800	7.97e-15	1.46e-12	9.95e-13	CD81/DAB2/CD74/HLA-DMA/HLA-DMB/HLA-DQA1/HLA-DPA1/HLA-DPB1/HLA-DQB1/LILRB4/HLA-DRB1/HLA-DRA/NRP1/IL18/HLA-DOA/HLA-E/B2M/HAVCR2/HSPH1/HLA-DRB5/PDGFB/IL4I1/CD4/LGALS1/IGF1/CD83/ZFHX3/IL2RA/HLA-A/EBI3/EGR3/HES1/HSPD1/EMP2/CCL5/TNF/CXCL12/CSF1	38
GO:0007159	leukocyte cell-cell adhesion	35/355	381/18800	1.03e-14	1.8e-12	1.23e-12	CD81/GPNMB/CD74/HLA-DMA/HLA-DMB/HLA-DQA1/HLA-DPA1/HLA-DPB1/HLA-DQB1/LILRB4/HLA-DRB1/HLA-DRA/IL18/VSIG4/HLA-DOA/HLA-E/B2M/HAVCR2/HSPH1/HLA-DRB5/IL4I1/CD4/LGALS1/IGF1/CD83/IL2RA/HLA-A/LGALS3/EBI3/EGR3/HES1/HSPD1/CCL5/TNF/CXCL12	35
GO:0019724	B cell mediated immunity	27/355	219/18800	1.07e-14	1.8e-12	1.23e-12	C1QA/C1QB/C1QC/CD81/CD74/HLA-DMA/TREM2/HLA-DMB/HLA-DQA1/HLA-DPA1/HLA-DPB1/HLA-DQB1/HLA-DRB1/HLA-DRA/HLA-DOA/HLA-E/B2M/CD40/C2/TNFSF13/HLA-DRB5/FCGR1A/FCGR3A/C3/SERPING1/HSPD1/TNF	27
GO:0002396	MHC protein complex assembly	11/355	20/18800	1.35e-14	2.09e-12	1.42e-12	HLA-DMA/HLA-DMB/HLA-DQA1/HLA-DPA1/HLA-DPB1/HLA-DQB1/HLA-DRB1/HLA-DRA/HLA-DOA/B2M/HLA-DRB5	11
GO:0002501	peptide antigen assembly with MHC protein complex	11/355	20/18800	1.35e-14	2.09e-12	1.42e-12	HLA-DMA/HLA-DMB/HLA-DQA1/HLA-DPA1/HLA-DPB1/HLA-DQB1/HLA-DRB1/HLA-DRA/HLA-DOA/B2M/HLA-DRB5	11
GO:1903706	regulation of hemopoiesis	34/355	371/18800	2.72e-14	4.06e-12	2.76e-12	C1QC/CD74/TREM2/TMEM176B/LILRB4/HLA-DRB1/HSPA1B/HLA-DRA/IL18/AXL/HSPA1A/TMEM176A/FOS/HLA-DOA/B2M/SLAMF8/GPR137B/MAFB/MMP14/IL4I1/CCL3/ZFP36L2/CD4/CD83/CCR1/RB1/MITF/ID2/IL2RA/PRDM1/GAS6/EGR3/TNF/CSF1	34
GO:0032103	positive regulation of response to external stimulus	37/355	442/18800	3.19e-14	4.6e-12	3.13e-12	LGMN/CD81/CD74/TREM2/GRN/CTSC/LAMP1/LY96/C3AR1/HSPB1/NRP1/IL18/NUPR1/VEGFB/HLA-E/HAVCR2/CCL4/CSF1R/PDGFB/PTGER4/CCL3/MGST2/LY86/LGALS1/C3/CCR1/CADM1/CMKLR1/PLA2G7/HSP90AA1/GAS6/CEBPA/CCL5/MMP12/TNF/CXCL12/CSF1	37
GO:0002683	negative regulation of immune system process	36/355	425/18800	5.07e-14	7.05e-12	4.81e-12	C1QC/A2M/GPNMB/CD74/CD68/TREM2/HMOX1/GRN/TMEM176B/CD84/CD59/LILRB4/HLA-DRB1/AXL/VSIG4/TMEM176A/MERTK/HLA-DOA/HLA-E/SLAMF8/BST2/HAVCR2/GPR137B/NR1H3/MAFB/PTGER4/IL4I1/CCL3/SERPING1/ID2/IL2RA/HLA-A/LGALS3/MMP12/TNF/CXCL12	36
GO:0019882	antigen processing and presentation	19/355	107/18800	1.31e-13	1.76e-11	1.2e-11	LGMN/CTSD/CD74/HLA-DMA/CD68/TREM2/HLA-DMB/HLA-DQA1/CTSL/HLA-DPA1/HLA-DPB1/HLA-DQB1/HLA-DRB1/HLA-DRA/HLA-DOA/HLA-E/B2M/HLA-DRB5/HLA-A	19
GO:0044403	biological process involved in symbiotic interaction	29/355	286/18800	1.81e-13	2.35e-11	1.6e-11	APOE/CD81/CTSB/CD74/CTSL/LAMP1/JUN/HLA-DRB1/HSPA1B/NRP1/AXL/GSN/HSPA1A/CCL4/CSF1R/SCARB2/SIGLEC1/STOM/CCL3/CD4/ITGB5/LGALS1/BCL2L1/HSPA8/GAS6/IFI27/HSP90AB1/HSPD1/CCL5	29
GO:0002573	myeloid leukocyte differentiation	25/355	210/18800	2.39e-13	3.02e-11	2.06e-11	C1QC/CD81/CD74/TREM2/JUN/LILRB4/HLA-DRB1/FOS/GPR137B/CSF1R/MAFB/ATP6AP1/CCL3/CD4/CCR1/RB1/MITF/ID2/FAM20C/CEBPA/GPR183/MMP9/TNF/CSF1/MT1G	25
GO:0022407	regulation of cell-cell adhesion	36/355	456/18800	4.21e-13	5.14e-11	3.51e-11	CD81/GPNMB/CD74/HLA-DMA/HLA-DMB/HLA-DQA1/CD9/HLA-DPA1/HLA-DPB1/HLA-DQB1/LILRB4/HLA-DRB1/HLA-DRA/IL18/VSIG4/HLA-DOA/HLA-E/B2M/HAVCR2/HSPH1/HLA-DRB5/IL4I1/CD4/LGALS1/IGF1/CD83/IL2RA/HLA-A/LGALS3/EBI3/EGR3/HES1/HSPD1/CCL5/TNF/CXCL12	36
GO:0097529	myeloid leukocyte migration	25/355	229/18800	1.71e-12	2.03e-10	1.39e-10	LGMN/CD81/CD74/TREM2/CD9/C3AR1/VEGFB/SLAMF8/CCL4/CSF1R/PDGFB/MMP14/MPP1/PTGER4/CCL3/CCL3L1/CCR1/CMKLR1/PLA2G7/LGALS3/CCL18/CCL5/CXCL12/CSF1/CXCL9	25
GO:1903131	mononuclear cell differentiation	34/355	433/18800	2.28e-12	2.63e-10	1.79e-10	CD74/TREM2/CTSL/TMEM176B/JUN/LILRB4/HLA-DRB1/HLA-DRA/IL18/AXL/TMEM176A/MERTK/HLA-DOA/B2M/SLAMF8/EGR1/CSF1R/MAFB/MMP14/PTGER4/IL4I1/ZFP36L2/CD4/KLF6/LGALS1/CD83/ID2/IL2RA/PRDM1/GAS6/GPR183/EGR3/CSF1/MT1G	34
GO:0070663	regulation of leukocyte proliferation	26/355	254/18800	2.71e-12	3.03e-10	2.07e-10	CD81/GPNMB/CD74/HLA-DMB/HLA-DPA1/HLA-DPB1/LILRB4/HLA-DRB1/IL18/VSIG4/HLA-E/BST2/CD40/HAVCR2/CSF1R/IL4I1/FCGR3A/IGF1/IL2RA/HLA-A/LGALS3/EBI3/GPR183/HES1/CCL5/CSF1	26
GO:0002685	regulation of leukocyte migration	24/355	218/18800	4.03e-12	4.39e-10	2.99e-10	LGMN/CD81/CD74/TREM2/HMOX1/CD9/C3AR1/VEGFB/SLAMF8/CCL4/CSF1R/MMP14/MPP1/PTGER4/CCL3/CCR1/CMKLR1/PLA2G7/LGALS3/GAS6/CCL5/TNF/CXCL12/CSF1	24
GO:0002697	regulation of immune effector process	30/355	353/18800	6.62e-12	7.02e-10	4.79e-10	A2M/CD81/CD74/TREM2/HLA-DMB/HMOX1/GRN/CD84/LAMP1/CD59/LILRB4/HLA-DRB1/HLA-DRA/IL18/VSIG4/HLA-E/B2M/SLAMF8/BST2/CD40/HAVCR2/TNFSF13/IL4I1/C3/SERPING1/CADM1/HLA-A/LGALS3/HSPD1/TNF	30
GO:0050900	leukocyte migration	31/355	384/18800	1.1e-11	1.14e-09	7.75e-10	LGMN/CD81/CD74/TREM2/HMOX1/CD9/C3AR1/CXCL16/VEGFB/SLAMF8/CCL4/CSF1R/PDGFB/MMP14/MPP1/PTGER4/CCL3/CCL3L1/CCR1/CMKLR1/PLA2G7/LGALS3/GAS6/GPR183/MMP9/CCL18/CCL5/TNF/CXCL12/CSF1/CXCL9	31
GO:0060326	cell chemotaxis	28/355	315/18800	1.18e-11	1.19e-09	8.12e-10	LGMN/CD74/C3AR1/HSPB1/NRP1/CXCL16/VEGFB/SLAMF8/CORO1B/CCL4/CSF1R/PDGFB/MPP1/CCL3/CCL3L1/DOCK4/CCR1/CMKLR1/PLA2G7/LGALS3/GAS6/GPR183/CCL18/EGR3/CCL5/CXCL12/CSF1/CXCL9	28
GO:0032944	regulation of mononuclear cell proliferation	24/355	233/18800	1.68e-11	1.65e-09	1.13e-09	CD81/GPNMB/CD74/HLA-DMB/HLA-DPA1/HLA-DPB1/LILRB4/HLA-DRB1/IL18/VSIG4/HLA-E/CD40/HAVCR2/IL4I1/FCGR3A/IGF1/IL2RA/HLA-A/LGALS3/EBI3/GPR183/HES1/CCL5/CSF1	24
GO:1902107	positive regulation of leukocyte differentiation	20/355	157/18800	1.79e-11	1.67e-09	1.14e-09	CD74/TREM2/LILRB4/HLA-DRB1/HLA-DRA/IL18/AXL/FOS/MMP14/IL4I1/CD4/CD83/CCR1/RB1/ID2/IL2RA/GAS6/EGR3/TNF/CSF1	20
GO:1903708	positive regulation of hemopoiesis	20/355	157/18800	1.79e-11	1.67e-09	1.14e-09	CD74/TREM2/LILRB4/HLA-DRB1/HLA-DRA/IL18/AXL/FOS/MMP14/IL4I1/CD4/CD83/CCR1/RB1/ID2/IL2RA/GAS6/EGR3/TNF/CSF1	20
GO:0070665	positive regulation of leukocyte proliferation	20/355	158/18800	2.01e-11	1.82e-09	1.24e-09	CD81/CD74/HLA-DMB/HLA-DPA1/HLA-DPB1/IL18/HLA-E/BST2/CD40/HAVCR2/CSF1R/FCGR3A/IGF1/IL2RA/HLA-A/EBI3/GPR183/HES1/CCL5/CSF1	20
GO:0016032	viral process	32/355	418/18800	2.04e-11	1.82e-09	1.24e-09	APOE/CD81/CTSB/CD74/CTSL/LAMP1/JUN/HLA-DRB1/HSPA1B/NRP1/AXL/GSN/HSPA1A/MGAT4A/BST2/CCL4/CSF1R/SCARB2/SIGLEC1/STOM/USF2/CCL3/CD4/ITGB5/LGALS1/BCL2L1/HSPA8/GAS6/IFI27/HSP90AB1/CCL5/TNF	32
GO:0070661	leukocyte proliferation	28/355	330/18800	3.56e-11	3.12e-09	2.13e-09	CD81/GPNMB/CD74/TREM2/HLA-DMB/HLA-DPA1/HLA-DPB1/LILRB4/HLA-DRB1/IL18/VSIG4/HLA-E/BST2/CD40/HAVCR2/CSF1R/IL4I1/FCGR3A/IGF1/IL2RA/HLA-A/LGALS3/EBI3/GPR183/HES1/HSPD1/CCL5/CSF1	28
GO:0002381	immunoglobulin production involved in immunoglobulin-mediated immune response	14/355	73/18800	7.67e-11	6.58e-09	4.48e-09	HLA-DMA/HLA-DMB/HLA-DQA1/HLA-DPA1/HLA-DPB1/HLA-DQB1/HLA-DRB1/HLA-DRA/HLA-DOA/B2M/CD40/TNFSF13/HLA-DRB5/HSPD1	14
GO:0050670	regulation of lymphocyte proliferation	23/355	230/18800	8.19e-11	6.88e-09	4.69e-09	CD81/GPNMB/CD74/HLA-DMB/HLA-DPA1/HLA-DPB1/LILRB4/HLA-DRB1/IL18/VSIG4/HLA-E/CD40/HAVCR2/IL4I1/FCGR3A/IGF1/IL2RA/HLA-A/LGALS3/EBI3/GPR183/HES1/CCL5	23
GO:0030099	myeloid cell differentiation	30/355	391/18800	8.44e-11	6.94e-09	4.73e-09	C1QC/CD81/CD74/TREM2/JUN/LILRB4/HLA-DRB1/HSPA1B/HSPA1A/FOS/B2M/GPR137B/DNASE2/CSF1R/MAFB/ATP6AP1/CCL3/CD4/CCR1/RB1/MITF/KLF2/ID2/FAM20C/CEBPA/GPR183/MMP9/TNF/CSF1/MT1G	30
GO:0043030	regulation of macrophage activation	13/355	62/18800	1.13e-10	9.07e-09	6.18e-09	CD74/TREM2/GRN/CTSC/CD84/VSIG4/HAVCR2/GPR137B/NR1H3/CCL3/CEBPA/HSPD1/HAMP	13
GO:0001819	positive regulation of cytokine production	33/355	475/18800	1.27e-10	1.01e-08	6.87e-09	CD81/CD74/TREM2/HMOX1/HLA-DPA1/CD14/HLA-DPB1/CD84/LY96/HSPA1B/C3AR1/HSPB1/IL18/HSPA1A/HLA-E/B2M/CD40/HAVCR2/EGR1/CSF1R/ATP6AP2/PTGER4/CCL3/CD4/C3/CD83/CADM1/HLA-A/EBI3/HSP90AA1/HSPD1/MMP12/TNF	33
GO:0030595	leukocyte chemotaxis	23/355	236/18800	1.38e-10	1.07e-08	7.27e-09	LGMN/CD74/C3AR1/CXCL16/VEGFB/SLAMF8/CCL4/CSF1R/PDGFB/MPP1/CCL3/CCL3L1/CCR1/CMKLR1/PLA2G7/LGALS3/GAS6/GPR183/CCL18/CCL5/CXCL12/CSF1/CXCL9	23
GO:0042116	macrophage activation	16/355	106/18800	1.47e-10	1.12e-08	7.64e-09	C1QA/CD74/TREM2/GRN/CTSC/CD84/JUN/VSIG4/HAVCR2/GPR137B/NR1H3/CCL3/CEBPA/HSPD1/HAMP/TNF	16
GO:0050921	positive regulation of chemotaxis	18/355	140/18800	1.59e-10	1.19e-08	8.11e-09	LGMN/CD74/TREM2/C3AR1/HSPB1/NRP1/VEGFB/CCL4/CSF1R/PDGFB/CCL3/CCR1/CMKLR1/PLA2G7/GAS6/CCL5/CXCL12/CSF1	18
GO:1905521	regulation of macrophage migration	11/355	41/18800	1.78e-10	1.29e-08	8.81e-09	CD81/TREM2/CD9/C3AR1/SLAMF8/CSF1R/MMP14/CCL3/CMKLR1/CCL5/CSF1	11
GO:0002687	positive regulation of leukocyte migration	18/355	141/18800	1.8e-10	1.29e-08	8.81e-09	LGMN/CD74/TREM2/C3AR1/VEGFB/CCL4/CSF1R/MMP14/CCL3/CCR1/CMKLR1/PLA2G7/LGALS3/GAS6/CCL5/TNF/CXCL12/CSF1	18
GO:0032946	positive regulation of mononuclear cell proliferation	18/355	143/18800	2.27e-10	1.61e-08	1.1e-08	CD81/CD74/HLA-DMB/HLA-DPA1/HLA-DPB1/IL18/HLA-E/CD40/HAVCR2/FCGR3A/IGF1/IL2RA/HLA-A/EBI3/GPR183/HES1/CCL5/CSF1	18
GO:0042026	protein refolding	9/355	24/18800	2.81e-10	1.95e-08	1.33e-08	HSPA1B/HSPB1/HSPA1A/B2M/HSPA6/HSPA8/HSP90AA1/DNAJA4/HSPD1	9
GO:0050920	regulation of chemotaxis	22/355	225/18800	3.28e-10	2.24e-08	1.53e-08	LGMN/CD74/TREM2/C3AR1/HSPB1/NRP1/VEGFB/SLAMF8/CORO1B/CCL4/CSF1R/PDGFB/MPP1/CCL3/CCR1/CMKLR1/PLA2G7/GAS6/GPR183/CCL5/CXCL12/CSF1	22
GO:0030316	osteoclast differentiation	15/355	96/18800	3.38e-10	2.27e-08	1.55e-08	CD81/TREM2/LILRB4/FOS/GPR137B/CSF1R/MAFB/ATP6AP1/CCL3/CCR1/MITF/FAM20C/GPR183/TNF/CSF1	15
GO:0002698	negative regulation of immune effector process	16/355	112/18800	3.43e-10	2.27e-08	1.55e-08	A2M/HMOX1/GRN/CD84/CD59/LILRB4/VSIG4/HLA-E/SLAMF8/BST2/HAVCR2/IL4I1/SERPING1/HLA-A/LGALS3/TNF	16
GO:0001906	cell killing	20/355	185/18800	3.59e-10	2.31e-08	1.58e-08	CTSC/LAMP1/CD59/HLA-DRB1/PRDX1/HLA-DRA/IL18/HLA-E/B2M/HAVCR2/FCGR1A/FCGR3A/C3/CADM1/BCL2L1/HLA-A/HSP90AB1/EMP2/HAMP/GNLY	20
GO:1905517	macrophage migration	12/355	55/18800	3.61e-10	2.31e-08	1.58e-08	CD81/TREM2/CD9/C3AR1/SLAMF8/CSF1R/MMP14/CCL3/CMKLR1/LGALS3/CCL5/CSF1	12
[truncated: 499 more rows]

## Sheet: Figure7f-cycling
ID	Description	GeneRatio	BgRatio	pvalue	p.adjust	qvalue	geneID	Count
[truncated: 367 more rows]

[truncated: 5 more sheets: Figure7i, Figure S5e-kegg enrichment-C14, Figure S5e-kegg enrichment-C15, Figure S5e-kegg enrichment-C26, Figure S5e-kegg enrichment-C32]
